# Supplementary material for: iNaturalist accelerates biodiversity research
Source: Bioscience. 2025 Jul 28;75(11):953–65. doi: 10.1093/biosci/biaf104 (PMC12650526; doi:10.1093/biosci/biaf104)
Supplement: biaf104_Supplemental_Files [file biaf104_supplemental_files.zip]

Archive with 3 entries (3 files):
- Supplementary_File_1_Mason_et_al.docx
- Supplementary_File_2_Mason_et_al.docx
- Table S1_Mason_et_al.csv
