# Supplementary material for: iNaturalist accelerates biodiversity research
Source: Bioscience. 2025 Jul 28;75(11):953–65. doi: 10.1093/biosci/biaf104 (PMC12650526; doi:10.1093/biosci/biaf104)
Supplement: biaf104_Supplemental_Files [file biaf104_supplemental_files.zip › Table S1_Mason_et_al.csv]

Key	Language	Search Engine	Publication Year	Author	Title	Journal	Pages	Issue	Volume	Study Area Country	Study Area Region	Study Area Continent	Studied Taxa - Kingdom	Studied Taxa - Phylum	Studied Taxa - Class	Studied Taxa - Order	Studied Taxa - Family	Studied Taxa - Genus	Study Taxa - Species	Species of Conservation Concern?	Non-Native Species?	Paper Topic	Topic Notes (if other)	Analyses Conducted	Analyses Notes (if other)	iNaturalist Data Type	Data Type Notes (if other)	iNaturalist Data Role	iNaturalist Projects
23L8QC7Y	english	Google Scholar	2020	Salcedo-Rivera, Gerson A; De la Ossa, Jaime; Ballesteros-Correa, Jesús; González-Maya, José F; Chacón-Pacheco, Julio	Recent confirmed records of Galictis vittata in the department of Sucre, Caribbean region of Colombia	Therya Notes	86–91	NA	1	Colombia	Caribbean	South America	Animalia	Chordata	Mammalia	Carnivora	Mustelidae	Galictis	Galictis vittata	Yes	No	Species Distribution/Range, Biodiversity/Population Assessment	NA	Species Distribution, Descriptive	NA	Observation Data	NA	Minor Data Source	No
23MG2VU6	english	Google Scholar	2021	DiBattista, Joseph D; West, Katrina M; Hay, Amanda C; Hughes, Julian M; Fowler, Ashley M; McGrouther, Mark A	Community-based citizen science projects can support the distributional monitoring of fishes	Aquatic Conservation: Marine and Freshwater Ecosystems	3580–3593	12	31	Australia	NA	Oceania	Animalia	Chordata	NA	NA	NA	NA	NA	Yes	Yes	Species Distribution/Range, Biodiversity/Population Assessment	NA	Species Distribution, Population Measure	NA	Observation Data	NA	Main Data Source	Yes
2448IHSL	english	Google Scholar	2019	ATHA, DANIEL; GUNDERSON, MIMI; WHITAKER, ERIC; ALVAREZ, REGINA; YOUNG, MICHAEL	First report of Callicarpa dichotoma and Callicarpa japonica (Lamiaceae) spontaneous and potentially invasive in New York and New Jersey	Phytoneuron	1–3	NA	17	United States of America	New York, New Jersey	North America	Plantae	Tracheophyta	Magnoliopsida	Lamiales	Lamiaceae	Callicarpa	Callicarpa dichotoma, Callicarpa japonica	No	Yes	Species Distribution/Range	NA	Species Distribution, Descriptive	NA	Observation Data	NA	Major Data Source	No
24AAQBCS	english	Google Scholar	2020	Hernawati, D; Chaidir, DM; Meylani, V	The use of iNaturalist on learning courses of zoology vertebrates for prospective biology teachers	Journal of Physics: Conference Series	12064	NA	1440	Indonesia	NA	Asia	NA	NA	NA	NA	NA	NA	NA	NA	NA	Education/Community Engagement	NA	Could Not Determine	NA	None or Could Not Determine	NA	Main Data Source	NA
25BQV3WJ	english	Google Scholar	2021	Rich, Caitlyn; Reilly, Sean B; Sinervo, Barry	Relaxed predation selection on rare morphs of Ensatina salamanders (Caudata: Plethodontidae) promotes a polymorphic population in a novel dune sand habitat	Biological Journal of the Linnean Society	643–654	3	132	United States of America	California	North America	Animalia	Chordata	Amphibia	Caudata	Plethodontidae	Ensatina	Ensatina eschscholtzii	No	No	Biology/Behavior	NA	Species Distribution, Image Analysis	NA	Observation Data, Imagery	NA	Minor Data Source	No
25P9GQZY	english	Google Scholar	2020	Cruz Cordovez, Carlos; Herrera, Ileana; Espinoza, Felipe; Rizzo, Kimberly	New record of a feral population of Lithobates catesbeianus Shaw, 1802 in a protected area (Santay Island) in the Ecuadorian coast	BioInvasions Records	421-433	2	9	Ecuador	NA	South America	Animalia	Chordata	Amphibia	Anura	Ranidae	Lithobates	Lithobates catesbeianus	No	Yes	Species Distribution/Range	NA	Species Distribution	NA	Observation Data	NA	Minor Data Source	No
25TSASVM	spanish	Google Scholar	2022	Ángela Echeverry-Galvis, María; Acevedo-Charry, Orlando; Enrique Avendaño, Jorge; Gómez, Camila; Stiles, F Gary; Estela, Felipe A; Cuervo, Andrés M	Lista oficial de las aves de Colombia 2022: Adiciones, cambios taxonómicos y actualizaciones de estado.	Ornitologia Colombiana	NA	22	NA	Colombia	NA	South America	Animalia	Chordata	Aves	NA	NA	NA	NA	No	Yes	Species Distribution/Range	NA	Descriptive	NA	Observation Data	NA	Minor Data Source	No
265JQKHT	english	Google Scholar	2018	van der Heyden, Torsten	Recent records of Tongorma Kirkaldy (Heteroptera: Coreidae: Coreinae: Phyllomorphini) from Botswana and Zambia	Revista Chilena de Entomología	NA	3	44	Botswana, Zambia	NA	Africa	Animalia	Arthropoda	Insecta	Hemiptera	Coreidae	Tongorma	Tongorma latreillii, Tongorma tetrapterum	No	No	Species Distribution/Range	NA	Descriptive	NA	Observation Data	NA	Minor Data Source	No
26JFYLMU	english	Google Scholar	2020	Blair, Jarrett; Weiser, Michael D; Kaspari, Michael; Miller, Matthew; Siler, Cameron; Marshall, Katie E	Robust and simplified machine learning identification of pitfall trap-collected ground beetles at the continental scale	Ecology and evolution	13143–13153	23	10	NA	NA	North America	Animalia	Arthropoda	Insecta	Coleoptera	Carabidae	NA	NA	No	No	Data Quality/Comparison	NA	Image Analysis	NA	Imagery, Identification Data	NA	Minor Data Source	No
26LAHFRL	english	Google Scholar	2022	Afonso, Luca; Esler, Karen; Gaertner, Mirijam; Geerts, Sjirk	The invasive alien Hypericum canariense in South Africa: Management, cost, and eradication feasibility	South African Journal of Botany	685–694	NA	146	South Africa	NA	Africa	Plantae	Streptophyta	Equisetopsida	Malpighiales	Hypericaceae	Hypericum	Hypericum canariense	No	Yes	Species Distribution/Range	NA	Species Distribution	NA	Observation Data	NA	Major Data Source	No
273UADEF	english	Web of Science	2021	Mesaglio, Thomas; Soh, Aaron; Kurniawidjaja, Steven; Sexton, Chuck	`First Known Photographs of Living Specimens': the power of iNaturalist for recording rare tropical butterflies	Journal of Insect Conservation	905-911	6-May	25	NA	NA	Global	Animalia	Arthropoda	Insecta	Lepidoptera	NA	NA	NA	Yes	No	Species Distribution/Range, Data Quality/Comparison, Species Discovery	NA	Descriptive, Species Distribution	NA	Observation Data	NA	Main Data Source	Yes
28CU9BSV	english	Google Scholar	2020	GIAMBATISTA, BELLO; Arion, Via Colombo; Kotor, Montenegro; MARIA, CORSINI-FOKA	Mediterranean Marine Science	Mediterranean Marine Science	340-359	2	21	NA	Mediterranean sea	Europe, Africa	Animalia	Mollusca	Gastropoda	Nudibranchia	Myrrhinidae	Dondice	Dondice trainitoi	No	No	Species Distribution/Range	NA	Descriptive	NA	Observation Data	NA	Minor Data Source	No
2988L6JK	english	Google Scholar	2023	Rochlin, Ilia; Egizi, Andrea; Ginsberg, Howard S	Modeling of historical and current distributions of lone star tick, Amblyomma americanum (Acari: Ixodidae), is consistent with ancestral range recovery	Experimental and Applied Acarology	85–103	1	89	United States of America	NA	North America	Animalia	Arthropoda	Arachnida	Ixodida	Ixodidae	Amblyomma	Amblyomma americanum	NA	NA	Species Distribution/Range, Climate Change/Environmental Impact	NA	Species Distribution, Other	Machine learning	Observation Data	NA	Minor Data Source	No
29J5M2X2	english	Google Scholar	2022	Xu, Chunpeng; Wang, Bo; Fan, Li; Jarzembowski, Edmund A; Fang, Yan; Wang, He; Li, Ting; Zhuo, De; Ding, Ming; Engel, Michael S	Widespread mimicry and camouflage among mid-Cretaceous insects	Gondwana Research	94–102	NA	101	NA	NA	NA	Animalia	Arthropoda	Insecta	Lepidoptera, Orthoptera	Notodontidae, Nymphalidae, Tettigoniidae	Uropyia, Doleschallia, Typophyllum	NA	No	No	Biology/Behavior	NA	Descriptive	NA	Observation Data, Imagery	NA	Major Data Source	No
29LUE4V6	english	Google Scholar	2021	Alqahtani, Aldanah A; Jansen, Robert K	The evolutionary fate of rpl32 and rps16 losses in the Euphorbia schimperi (Euphorbiaceae) plastome	Scientific reports	1–12	1	11	NA	NA	Africa, Asia	Plantae	Tracheophyta	Magnoliopsida	Malpighiales	Euphorbiaceae	Euphorbia	Euphorbia schimperi	NA	NA	Biology/Behavior	NA	Descriptive	NA	Imagery	NA	Minor Data Source	No
29Y9UGR6	spanish	Google Scholar	2021	Moreno-Barajas, Ruth; Rogel-Fajardo, Isidro; Colindres-Jardón, Isidro	Vertebrados en las Áreas Naturales Protegidas del Estado de México. Análisis de registros de bases de datos	Quivera. Revista de Estudios Territoriales	131–147	2	23	Mexico	NA	North America	Animalia	Chordata	NA	NA	NA	NA	NA	Yes	No	Species Distribution/Range, Data Quality/Comparison	NA	Species Distribution	NA	Observation Data	NA	Major Data Source	No
2A89LD2P	english	Google Scholar	2022	Amaral, André; Soares, Matheus Mickael Mota	New records of Thambemyia fusariae Capellari, 2015 (Dolichopodidae, Hydrophorinae) from Brazil	EntomoBrasilis	e1022–e1022	NA	15	Brazil	NA	South America	Animalia	Arthropoda	Insecta	Diptera	Dolichopodidae	Thambemyia	NA	No	No	Species Distribution/Range	NA	Descriptive	NA	Observation Data	NA	Minor Data Source	No
2AD94XJT	english	Google Scholar	2022	Costa, Marcones Ferreira; Francisconi, Ana Flávia; Vancine, Maurício Humberto; Zucchi, Maria Imaculada	Climate change impacts on the Copernicia alba and Copernicia prunifera (Arecaceae) distribution in South America	Brazilian Journal of Botany	807–818	2	45	NA	NA	South America	Plantae	Tracheophyta	Liliopsida	Arecales	Arecaceae	Copernicia	Copernicia alba, Copernicia prunifera	No	No	Species Distribution/Range, Climate Change/Environmental Impact	NA	Species Distribution	NA	Observation Data	NA	Minor Data Source	No
2BUPT7UM	english	Google Scholar	2021	Meeds, AW; Eger Jr, Joseph E; Carnahan, SD	First record of Orsilochides scurrilis (Stål)(Hemiptera: Heteroptera: Scutelleridae: Pachycorinae) in the United States, with notes on the biology and distribution of US species of Orsilochides Kirkaldy	Insect Mundi	NA	NA	1378	United States of America	NA	North America	Animalia	Arthropoda	Insecta	Hemiptera	Scutelleridae	Orsilochides	NA	NA	NA	Species Distribution/Range, Biology/Behavior	NA	Descriptive	NA	Observation Data	NA	Minor Data Source	No
2CB5J6Y4	english	Google Scholar	2019	Sweet, Lynn C; Green, Tyler; Heintz, James GC; Frakes, Neil; Graver, Nicolas; Rangitsch, Jeff S; Rodgers, Jane E; Heacox, Scott; Barrows, Cameron W	Congruence between future distribution models and empirical data for an iconic species at Joshua Tree National Park	Ecosphere	e02763	6	10	United States of America	California	North America	Plantae	Tracheophyta	Liliopsida	Asparagales	Agavoideae	Yucca	Yucca brevifolia	Yes	No	Climate Change/Environmental Impact, Species Distribution/Range	NA	Species Distribution	NA	Observation Data	NA	Minor Data Source	No
2CS45VHG	spanish	Google Scholar	NA	Cazares, Efraín Payan; Duarte, Edgar Alberto Gamez; González, José David Jacobo; Bastidas, Héctor Alexis Castro	Phrynosoma orbiculare (SQUAMATA: PHRYNOSOMATIDAE)	Revista Latinoamericana de Herpetología	e710–162	2	6	Mexico	Sinaloa	North America	Animalia	Chordata	Reptilia	Squamata	Phrynosomatidae	Phrynosoma	Phrynosoma orbiculare	No	No	Species Distribution/Range, Data Quality/Comparison	NA	Descriptive	NA	Observation Data	NA	Minor Data Source	No
2CXC82GY	english	Google Scholar	2022	Nottingham, Catherine M; Buckley, Hannah L; Case, Bradley S; Glen, Alistair S; Stanley, Margaret C	Factors affecting home range size of feral cats	New Zealand Journal of Ecology	1–10	2	46	NA	NA	NA	NA	NA	NA	NA	NA	NA	NA	No	No	Species Distribution/Range	NA	Descriptive	NA	Observation Data	NA	Minor Data Source	No
2D7RU576	spanish	Google Scholar	2022	Marín, Byron C Guzmán; Hernández-Hernández, Julio C; de Aguilera, Natividad S Olmos; Peña, Patricio A Muñoz; Kaiser, Melanie	Felino pequeño, ciudad grande: Leopardus Colocola (Carnivora: Felidae) en la Región Metropolitana de Santiago de Chile y amenazas para su conservación	Boletín Museo Nacional de Historia Natural	13–21	1	71	Chile	Santiago de Chile	South America	Animalia	Chordata	Mammalia	Carnivora	Felidae	Leopardus	Leopardus colocola	Yes	No	Species Distribution/Range	NA	Species Distribution	NA	Observation Data	NA	Minor Data Source	No
2DAUYJT5	english	Google Scholar	2023	Arteaga, Alejandro; Batista, Abel	A consolidated phylogeny of snail-eating snakes (Serpentes, Dipsadini), with the description of five new species from Colombia, Ecuador, and Panama	ZooKeys	1	NA	1143	Colombia, Ecuador, Panama	NA	South America, Central America	Animalia	Chordata	Reptilia	Squamata	Colubridae, Dipsadinae	NA	NA	No	No	Species Distribution/Range	NA	Descriptive	NA	Observation Data	NA	Minor Data Source	No
2DSFHG3U	english	Google Scholar	2022	Wolf, Sophie; Mahecha, Miguel D; Sabatini, Francesco Maria; Wirth, Christian; Bruelheide, Helge; Kattge, Jens; Moreno Martínez, Álvaro; Mora, Karin; Kattenborn, Teja	Citizen science plant observations encode global trait patterns	Nature Ecology & Evolution	1–10	NA	NA	NA	NA	Global	Plantae	Tracheophyta	NA	NA	NA	NA	NA	No	No	Species Distribution/Range, Other	data integration	Species Distribution	NA	Observation Data, Identification Data	NA	Major Data Source	No
2ECK9TE7	english	Google Scholar	2021	Pranty, Bill; Ponzo, Valeri	Record of a red-rumped agouti (Dasyprocta leporina) in Miami-Dade county, Florida	Florida Field Naturalist	11–12	1	49	United States of America	Miami-Dade County, Florida	North America	Animalia	Chordata	Mammalia	Rodentia	Dasyproctidae	Dasyprocta	Dasyprocta leporina	No	Yes	Species Distribution/Range	NA	Descriptive	NA	Observation Data	NA	Main Data Source	No
2F26XYZI	english	Google Scholar	2020	Pearman-Gillman, Schuyler B; Katz, Jonathan E; Mickey, Ruth M; Murdoch, James D; Donovan, Therese M	Predicting wildlife distribution patterns in New England USA with expert elicitation techniques	Global Ecology and Conservation	e00853	NA	21	United States of America	New England	North America	Animalia	Chordata	Mammalia, Aves	Carnivora, Artiodactyla, Galliformes	NA	NA	NA	No	No	Other	Used to validate predictive distribution models	Species Distribution	NA	Observation Data	NA	Major Data Source	No
2FN82HNQ	english	Google Scholar	2023	Gaskin, John F; Whippo, Craig W	Noteworthy Collections	Madroño	302–302	4	69	United States of America	NA	North America	Plantae	Tracheophyta	Magnoliopsida	Brassicales	Brassicaceae	Noccaea	Noccaea perfoliata	No	Yes	Species Distribution/Range	NA	Descriptive	NA	Observation Data	NA	Main Data Source	No
2HHNFCGE	english	Google Scholar	2022	Baasanmunkh, Shukherdorj; Batlai, Oyuntsetseg; Tsegmed, Zagarjav; Magsar, Urgamal; Khurelpurev, Oyundelger; Nyamjantsan, Nyambayar; Nudkhuu, Nyamgerel; Erst, Andrey; Altangerel, Undruul; Choi, Hyeok Jae	Distribution of vascular plants in Mongolia–II part	Mongolian Journal of Biological Sciences	35–63	2	20	Mongolia	NA	asia	Plantae	Tracheophyta	NA	NA	NA	NA	NA	No	No	Species Distribution/Range	NA	Species Distribution	NA	Observation Data	NA	Could Not Determine	Yes
2HT6KQVP	spanish	Google Scholar	2018	Miralles-Núñez, Adrià; Otero, Martiño Cabana; Arriada, Mikel Tapia	Primera cita y confirmación de la reproducción de Cordulegaster bidentata Selys, 1843 (Odonata: Cordulegastridae) en la Comunidad Foral de Navarra (España)	Boletín de la Sociedad Entomológica Aragonesa	287–289	NA	62	Spain	Navarra	Europe	Animalia	Arthropoda	Insecta	Odonata	Cordulegastridae	Cordulegaster	Cordulegaster bidentata	Yes	No	Species Distribution/Range	NA	Species Distribution	NA	Observation Data	NA	Minor Data Source	No
2I94Q7ZG	spanish	Google Scholar	2019	Gómez-Cardona, Juan P; Gómez-Cabal, Clemencia	Arañas de importancia clínica-epidemiológica en Colombia	Biosalud	108–129	1	18	Colombia	NA	South America	Animalia	Arthropoda	Arachnida	NA	NA	NA	NA	No	No	Species Distribution/Range	NA	Descriptive	NA	Observation Data	NA	Major Data Source	No
2ITQW2PL	english	Google Scholar	2018	ATHA, DANIEL; Wijesinghe, P; Lazzeri, VALERIO	First report of Stellaria pallida (Caryophyllaceae) for New York State	Phytoneuron	1–8	NA	64	United States of America	New York	North America	Plantae	NA	NA	Caryophyllales	Caryophyllaceae	Stellaria	Stellaria apetala	No	No	Species Distribution/Range	NA	Descriptive	NA	Observation Data	NA	Major Data Source	No
2IYGXHS9	english	Google Scholar	2021	Clark, Kevin; Tremor, Scott; Gibson, Brian; Ferree, Kimberly; Winchell, Clark	San Bernardino flying squirrel use of residential areas: a citizen science approach	Western North American Naturalist	201–206	2	81	United States of America	California	North America	Animalia	Chordata	Mammalia	Rodentia	Sciuridae	Glaucomys	Glaucomys oregonensis	Yes	No	Species Distribution/Range	NA	Descriptive, Species Distribution, Image Analysis	NA	Observation Data, Imagery	NA	Main Data Source	Yes
2J9CKQAU	english	Google Scholar	2023	Cardoso, Ana Sofia; Bryukhova, Sofiya; Renna, Francesco; Reino, Luís; Xu, Chi; Xiao, Zixiang; Correia, Ricardo; Di Minin, Enrico; Ribeiro, Joana; Vaz, Ana Sofia	Detecting wildlife trafficking in images from online platforms: A test case using deep learning with pangolin images	Biological Conservation	109905	NA	279	NA	NA	NA	Animalia	Chordata	Mammalia	Pholidota	Manidae	NA	NA	Yes	No	Other	wildlife trafficking	Image Analysis	NA	Observation Data	NA	Major Data Source	No
2JDYUAHK	english	Google Scholar	2021	Cota-Durán, Andres; Petatán-Ramírez, David; Ojeda-Ruiz, Miguel Ángel; Marín-Monroy, Elvia Aida	Potential Impacts of Climate Change on Shrimps Distribution of Commercial Importance in the Gulf of California	Applied Sciences	5506	12	11	Mexico	Gulf of California	North America	Animalia	Arthropoda	Malacostraca	Decapoda	Penaeidae	Penaeus	Penaeus stylirostris, Penaeus vannamei, Penaeus californiensis	No	No	Species Distribution/Range, Biodiversity/Population Assessment, Climate Change/Environmental Impact	NA	Descriptive, Species Distribution	NA	Observation Data	NA	Minor Data Source	No
2JK3THLP	english	Google Scholar	2021	Canavan, Kim; Paterson, Iain D; Ivey, Philip; Sutton, Guy F; Hill, Martin P	Prioritisation of targets for weed biological control III: a tool to identify the next targets for biological control in South Africa and set priorities for resource allocation	Biocontrol Science and Technology	584–601	6	31	South Africa	NA	Africa	Plantae	NA	NA	NA	NA	NA	NA	No	Yes	Species Distribution/Range	NA	Species Distribution	NA	Observation Data	NA	Minor Data Source	No
2KFIR7V9	english	Google Scholar	2020	Barve, Vijay V; Brenskelle, Laura; Li, Daijiang; Stucky, Brian J; Barve, Narayani V; Hantak, Maggie M; McLean, Bryan S; Paluh, Daniel J; Oswald, Jessica A; Belitz, Michael W; others	Methods for broad-scale plant phenology assessments using citizen scientists’ photographs	Applications in Plant Sciences	e11315	1	8	United States of America	NA	North America	Plantae	Tracheophyta	Liliopsida	Asparagales	Asparagaceae	Yucca	NA	NA	NA	Biology/Behavior	NA	Image Analysis	NA	Imagery, Observation Data	NA	Main Data Source	No
2KFQRUVQ	english	Google Scholar	2019	van der Heyden, Torsten	First record of Microtomus luctuosus (Stål)(Heteroptera: Reduviidae: Hammacerinae) in Honduras	Revista Chilena de Entomología	NA	2	45	Honduras	NA	North America	Animalia	Arthropoda	Insecta	Hemiptera	Reduviidae	Microtomus	Microtomus luctuosus	No	No	Species Distribution/Range	NA	Descriptive, Species Distribution	NA	Observation Data	NA	Main Data Source	No
2KJ35U6F	spanish	Google Scholar	2023	Echeverría, María L; Alonso, Sara I; Comparatore, Viviana M	Vegetación de un pastizal serrano de la Reserva Natural Paittti (Bioma Pampa) y detección temprana de especies no nativas actuando como invasoras	Boletín de la Sociedad Argentina de Botánica	41–50	1	58	Argentina	Buenos Aires	South America	Plantae	Tracheophyta	NA	NA	NA	NA	NA	No	No	Species Distribution/Range	They used iNat to corroborate the absence of a species	Descriptive	NA	Observation Data	NA	Minor Data Source	No
2LNR7UJ2	english	Google Scholar	2023	Fateryga, Valentina V; Svirin, Sergey A; Fateryga, Alexander V	ON THE PRESENCE OF CEPHALANTHERA CAUCASICA (ORCHIDACEAE) IN RUSSIA: REDISCOVERY OF A THREATENED ORCHID IN THE REPUBLIC OF DAGESTAN	Nature Conservation Research	44-51	2	8	Russia	Republic of Dagestan	Europe	Plantae	Tracheophyta	Liliopsida	Asparagales	Orchidaceae	Cephalanthera	Cephalanthera caucasica	Yes	No	Species Distribution/Range	NA	Descriptive	NA	Observation Data	NA	Minor Data Source	No
2NHD7WT6	english	Google Scholar	2022	Kirsch, Alex; Kaproth, Matthew A	Defining plant ecological specialists and generalists: Building a framework for identification and classification	Ecology and Evolution	e9527	11	12	NA	NA	NA	Plantae	Tracheophyta	Magnoliopsida	Fagales	Fabaceae	Quercus	NA	No	No	Biology/Behavior	NA	Image Analysis	NA	Imagery	NA	Minor Data Source	No
2P6FUC6A	english	Google Scholar	2020	Jones, Hamlyn	Artificial Intelligence for plant identification on smartphones and tablets	BSBI News	34–40	NA	144	NA	NA	NA	NA	NA	NA	NA	NA	NA	NA	NA	NA	Data Quality/Comparison	NA	Image Analysis	NA	None or Could Not Determine	NA	Could Not Determine	No
2PGC5I2L	english	Google Scholar	2018	Calixto-Pérez, Edith; Alarcón-Guerrero, Jesús; Ramos-Fernández, Gabriel; Dias, Pedro Américo D; Rangel-Negrín, Ariadna; Améndola-Pimenta, Monica; Domingo, Cristina; Arroyo-Rodríguez, Víctor; Pozo-Montuy, Gilberto; Pinacho-Guendulain, Braulio; others	Integrating expert knowledge and ecological niche models to estimate Mexican primates’ distribution	Primates	451–467	NA	59	Mexico	NA	North America	Animalia	Chordata	Mammalia	Primates	NA	NA	NA	Yes	No	Species Distribution/Range	NA	Species Distribution	NA	Observation Data	NA	Minor Data Source	No
2PSMMFL3	english	Google Scholar	2023	Roman Miiller, Natali Oliva; de Carvalho, Barbara Maichak; Camargo Figueiredo, Marcus Vinicius; Aguilar-Perera, Alfonso; Vitule, Jean Ricardo Simões	Distribution Range of Toadfishes Opsanus Rafinesque, 1818 (Batrachoididae) in the Western Atlantic, with Emphasis in the Introduction of O. beta in Brazil	Thalassas: An International Journal of Marine Sciences	1–6	NA	NA	NA	NA	North America, South America	Animalia	Chordata	Actinopterygii	Batrachoidiformes	Batrachoididae	Opsanus	NA	No	Yes	Species Distribution/Range	NA	Species Distribution	NA	Observation Data	NA	Minor Data Source	No
2Q4DLSSM	english	Google Scholar	2016	Porteri, Incilius	Hyla chrysoscelis (Cope’s Gray Treefrog). USA: TEXAS: ME	Herpetological Review	1	NA	47	United States of America	Texas	North America	Animalia	Chordata	Amphibia	Anura	Hylidae	Hyla	Hyla chrysoscelis	Yes	No	Species Distribution/Range	NA	Species Distribution	NA	Observation Data	NA	Minor Data Source	No
2QH6KWL3	english	Google Scholar	2021	Barahona-Segovia, Rodrigo M; Montenegro, Rubén; González, Rodrigo	Environmental variables and distribution data support the preliminary conservation status of a trapdoor spider in a transformed coastal ecosystem	Journal for Nature Conservation	125985	NA	61	Chile	Coquimbo region	South America	Animalia	Arthropoda	Arachnida	Araneae	Actinopodidae	Plesiolena	Plesiolena bonneti	Yes	No	Species Distribution/Range, Climate Change/Environmental Impact, Data Quality/Comparison, Biology/Behavior	NA	Species Distribution, Descriptive	NA	Observation Data	NA	Minor Data Source	No
2QLHD7XL	spanish	Google Scholar	2023	Velarde-Simonini, Luis F; Fuentes, Alfredo F; Quino-Soliz, Jhonatan	La achacana (Neowerdermannia vorwerkii, Cactaceae) nuevo registro para el Valle de La Paz	Ecología en Bolivia	29–36	1	58	Bolivia	Valle de La Paz	South America	Plantae	Tracheophyta	Magnoliopsida	Caryophyllales	Cactaceae	Neowerdermannia	Neowerdermannia vorwerkii	No	No	Species Distribution/Range	NA	Descriptive	NA	Observation Data	NA	Minor Data Source	No
2RKRUJQA	english	Google Scholar	2022	León-Osper, Melissa; Narbona, Eduardo	Unravelling the mystery of red flowers in the Mediterranean Basin: How to be conspicuous in a place dominated by hymenopteran pollinators	Functional Ecology	2774–2790	11	36	NA	Mediterranean Basin	NA	Plantae	NA	NA	NA	NA	NA	NA	No	No	Biology/Behavior	NA	Descriptive	NA	Observation Data, Imagery	NA	Minor Data Source	No
2S9E73Q6	english	Google Scholar	2021	Freeman, Scott L; Pfingsten, IA	First record of Najas marina (Hydrocharitaceae) for Montana and an update on the North American distribution	Phytoneuron	1–7	NA	51	United States of America	Montana	North America	Plantae	Tracheophyta	Liliopsida	Alismatales	Hydrocharitaceae	Najas	Najas marina	NA	NA	Species Distribution/Range	NA	Species Distribution	NA	Observation Data	NA	Minor Data Source	No
2SJIE8IX	english	Google Scholar	2023	PORTMAN, ZACHARY M; GARDNER, JOEL; LANE, IAN G; GERJETS, NICOLE; PETERSEN, JESSICA D; ASCHER, JOHN S; ARDUSER, MIKE; EVANS, ELAINE C; BOYD, CRYSTAL; THOMSON, ROBIN; others	A checklist of the bees (Hymenoptera: Apoidea) of Minnesota	Zootaxa	1–95	1	5304	United States of America	Minnesota	North America	Animalia	Arthropoda	Insecta	Hymenoptera	NA	NA	NA	Yes	Yes	Species Distribution/Range, Biology/Behavior	NA	Descriptive	NA	Observation Data	NA	Minor Data Source	No
2T2FRVAE	english	Google Scholar	2022	Moreno-Camarena, Mauricio; Ortega-Larrocea, María Pilar	Mesoamerican Cypripedium: Mycorrhizal Contributions to Promote Their Conservation as Critically Endangered Species	Plants	1554	12	11	NA	NA	North America	Plantae	Tracheophyta	Liliopsida	Asparagales	Orchidaceae	Cypripedium	NA	Yes	No	Species Distribution/Range	NA	Species Distribution	NA	Observation Data	NA	Minor Data Source	No
2UNCBJSU	english	Google Scholar	2016	Schmidt, Marco; Assédé, Eméline Sêssi Pélagie; Oebel, Horst; Fahr, Jakob; Sinsin, Brice	Biota of the WAP complex–starting a citizen science project for West Africa’s largest complex of protected areas	Flora et Vegetatio Sudano-Sambesica	3–6	NA	19	Burkina Faso, Benin, Niger	NA	Africa	NA	NA	NA	NA	NA	NA	NA	No	No	Education/Community Engagement	NA	Other	activity of participants	Observation Data	NA	Main Data Source	Yes
2V28YJU3	english	Google Scholar	2021	Canavan, Susan; Richardson, David M; Le Roux, Johannes J; Kelchner, Scot A; Wilson, John RU	The status of alien bamboos in South Africa	South African Journal of Botany	33–40	NA	138	South Africa	NA	Africa	Plantae	Tracheophyta	Liliopsida	Poales	Poaceae	NA	NA	NA	Yes	Species Distribution/Range	NA	Species Distribution	NA	Observation Data	NA	Major Data Source	Yes
2V9477QB	english	Google Scholar	2023	Goodman, Aaron M; Kass, Jamie M; Ware, Jessica	Dynamic distribution modelling of the swamp tigertail dragonfly Synthemis eustalacta (Odonata: Anisoptera: Synthemistidae) over a 20-year bushfire regime	Ecological Entomology	209–225	2	48	Australia	NA	Oceania	Animalia	Arthropoda	Insecta	Odonata	Synthemistidae	Synthemis	Synthemis eustalacta	NA	NA	Species Distribution/Range, Climate Change/Environmental Impact	NA	Species Distribution	NA	Observation Data	NA	Major Data Source	No
2VEWKDI8	english	Google Scholar	2019	Keszthelyi, Sándor; Fehér, Balázs; Somfalvi-Tóth, Katalin	Worldwide distribution and theoretical spreading of Trichoferus campestris (Coleoptera: Cerambycidae) depending on the main climatic elements	Entomological Science	339–352	3	22	NA	NA	Asia, Europe, North America	Animalia	Arthropoda	Insecta	Coleoptera	Cerambycidae	Trichoferus	Trichoferus campestris	No	Yes	Species Distribution/Range	NA	Species Distribution	NA	Observation Data	NA	Minor Data Source	No
2VMBI7SH	english	Google Scholar	2020	Chollett, Iliana; Robertson, D Ross	Comparing biodiversity databases: Greater Caribbean reef fishes as a case study	Fish and Fisheries	1195–1212	6	21	NA	Caribbean	North America	Animalia	NA	NA	NA	NA	NA	NA	No	No	Data Quality/Assessment, Species Distribution/Range	NA	Population Measure, Species Distribution	NA	Observation Data	NA	Major Data Source	No
2VMKEVUU	spanish	Google Scholar	2022	Román De La Fuente, Tomás	Revisión bibliográfica del orden Ephemeroptera (Insecta) para Chile y primeros registros de efímeras en las provincias del Tamarugal (Región de Tarapacá), San Antonio y San Felipe de Aconcagua (Región de Valparaíso)	Revista chilena de entomología	15–46	1	48	Chile	NA	South America	Animalia	Arthropoda	Insecta	Ephemeroptera	NA	NA	NA	No	No	Species Distribution/Range	NA	Descriptive	NA	Observation Data	NA	Could Not Determine	No
2VRHGQTJ	english	Google Scholar	2021	Justen, Lennart; Carlsmith, Duncan; Paskewitz, Susan M; Bartholomay, Lyric C; Bron, Gebbiena M	Identification of public submitted tick images: A neural network approach	Plos one	e0260622	12	16	United States of America	NA	North America	Animalia	Arthropoda	Arachnida	Ixodida	Ixodidae	Amblyomma, Dermacentor, Ixodes	Amblyomma americanum, Dermacentor variabilis, Ixodes scapularis	NA	NA	Other	computer vision	Image Analysis	NA	Imagery	NA	Major Data Source	No
2VST7ITV	spanish	Google Scholar	2022	Faúndez, Eduardo I	Neopamera bilobata (Say, 1831)(Heteroptera: Rhyparochromidae): nuevos registros distribucionales y primer caso teratológico para la especie	Revista Chilena de Entomología	NA	4	48	Peru, Bolivia, Chile	NA	South America	Animalia	Arthropoda	Insecta	Hemiptera	Rhyparochromidae	Neopamera	Neopamera bilobata	No	Yes	Species Distribution/Range	NA	Descriptive	NA	Observation Data	NA	Minor Data Source	Yes
2W7MME8F	english	Google Scholar	2022	Connors, Matthew G; Chen, Honglei; Li, Haokun; Edmonds, Adam; Smith, Kimberley A; Gell, Colin; Clitheroe, Kelly; Miller, Ishbel Morag; Walker, Kenneth L; Nunn, Jack S; others	Citizen scientists track a charismatic carnivore: Mapping the spread and impact of the South African Mantis (Miomantidae, Miomantis caffra) in Australia	Journal of Orthoptera Research	69–82	1	31	Australia	NA	Oceania	Animalia	Arthropoda	Insecta	Mantodea	Miomantidae	Miomantis	Miomantis caffra	No	Yes	Species Distribution/Range, Biology/Behavior	NA	Species Distribution, Descriptive	NA	Observation Data	NA	Major Data Source	No
2WITQEQ5	english	Google Scholar	2022	Mbobo, Tumeka; Richardson, David M; Gwynne-Evans, David; Deacon, James; Wilson, John RU	Psidium cattleyanum (Myrtaceae) invasions in South Africa: Status and prognosis	South African Journal of Botany	412–419	NA	150	South Africa	NA	Africa	Plantae	Streptophyta	Equisetopsida	Myrtales	Myrtaceae	Psidium	Psidium cattleyanum	No	Yes	Species Distribution/Range	NA	Species Distribution	NA	Observation Data	NA	Major Data Source	No
2X9ILRYG	english	Google Scholar	2022	Ren, LY; Chen, Y; Yuan, TH; Huang, RX; Li, MJ; Bai, XX	Impatiens bijieensis (Balsaminaceae), a new species from karst plateau in Guizhou, China. PhytoKeys 192: 1–10	PhytoKeys	001-10	NA	192	Mongolia	NA	Asia	Plantae	NA	NA	NA	NA	NA	NA	No	No	Species Distribution/Range	NA	Descriptive	NA	Observation Data	NA	Major Data Source	Yes
2XAAKEQD	english	Google Scholar	2020	van der Heyden, Torsten; Faúndez, Eduardo I	First records of Leptoglossus occidentalis Heidemann, 1910 (Hemiptera: Heteroptera: Coreidae) in Brazil and South Africa Primeros registros de Leptoglossus occidentalis Heidemann, 1910 (Hemiptera: Heteroptera: Coreidae) en Brasil y Sudáfrica	Boletin del Museo Nacional de Historia Natural del Paraguay	28-30	1	24	South Africa	Cape Town	Africa	Animalia	Arthropoda	Insecta	Hemiptera	Coreidae	Leptoglossus	Leptoglossus occidentalis	No	Yes	Species Distribution/Range	NA	Descriptive	NA	Observation Data	NA	Major Data Source	No
2XFYSKC9	english	Google Scholar	2021	Carvajal Acosta, A Nalleli; Mooney, Kailen	Effects of geographic variation in host plant resources for a specialist herbivore's contemporary and future distribution	Ecosphere	e03822	11	12	United States of America	NA	North America	Animalia, Plantae	Arthropoda, Tracheophyta	Insecta, Magnoliopsida	Lepidoptera, Gentianales	Nymphalidae, Apocynaceae	Danaus, Asclepias	NA	Yes	No	Species Distribution/Range, Biology/Behavior, Climate Change/Environmental Impact	NA	Species Distribution	NA	Observation Data	NA	Main Data Source	No
2XHHEI8C	english	Google Scholar	2021	Jain, Anuj; Zeng, Yiwen; Webb, Edward L	Critical dependence of butterflies on a non-native host plant in the urban tropics	Frontiers in Ecology and Evolution	655012	NA	9	Singapore	NA	Asia	Animalia, Plantae	Arthropoda, Tracheophyta	Insecta, Magnoliopsida	Lepidoptera, Piperales	Papilionidae, Aristolochiaceae	Troides, Pachliopta, Aristolochia	Troides helena, Troides Pachliopta, Aristolochia aristolochiae	Yes	Yes	Species Distribution/Range, Biology/Behavior	NA	Species Distribution, Other	Machine Learning Habitat Models	Observation Data	NA	Minor Data Source	Yes
2XPJNM8B	english	Google Scholar	2019	Graziano, Matt; Weisenbeck, David; McLeod, David S	A Herpetological Survey of the Edith J. Carrier Arboretum at James Madison University (Harrisonburg, Virginia)	Castesbeianna	97-107	2	39	United States of America	Virginia	North America	Animalia	NA	NA	NA	NA	NA	NA	NA	NA	Species Distribution/Range	NA	Species Distribution	NA	Observation Data	NA	Minor Data Source	No
2Z7HZRX3	english	Google Scholar	2023	Bellingham, PJ; Arnst, EA; Clarkson, BD; Etherington, TR; Forester, LJ; Shaw, WB; Sprague, R; Wiser, SK; Peltzer, DA	The right tree in the right place? A major economic tree species poses major ecological threats	Biological Invasions	39–60	1	25	New Zealand	NA	Oceania	Plantae	Tracheophyta	Pinopsida	Pinales	Pinaceae	Pinus	Pinus radiata	NA	Yes	Species Distribution/Range	NA	Species Distribution	NA	Observation Data	NA	Major Data Source	No
2Z9G5AYT	english	Google Scholar	2023	Balestrieri, Rosario; Vento, Roberto; Viviano, Andrea; Mori, Emiliano; Gili, Claudia; Monti, Flavio	Razorbills Alca torda in Italian Seas: A Massive Irruption of Historical Relevance and Role of Social Network Monitoring	Animals	656	4	13	NA	NA	Europe, Africa	Animalia	Chordata	Aves	Charadriiformes	Alcidae	Alca	Alca torda	No	No	Species Distribution/Range, Data Quality/Comparison	NA	Species Distribution, Descriptive	NA	Observation Data	NA	Minor Data Source	No
2ZBCZ9I6	english	Scopus	2022	Barros, Luana Machado; Soares, Matheus Mickael Mota; de Freitas-Silva, Rafael Augusto Pinheiro; Sinclair, Bradley J.; Ale-Rocha, Rosaly	Revision of the New Zealand endemic genus Pseudoscelolabes Collin (Diptera: Hybotidae: Ocydromiinae)	Zootaxa	516 – 528	4	5150	New Zealand	NA	Oceania	Animalia	Arthropoda	Insecta	Diptera	Hybotidae	Pseudoscelolabes	NA	No	No	Species Distribution/Range	NA	Species Distribution	NA	Observation Data	NA	Minor Data Source	No
2ZM6CHXH	english	Google Scholar	2019	Christina, Mathias; Limbada, Fawziah; Atlan, Anne	Climatic niche shift of an invasive shrub (gorse, Ulex europaeus): a world scale comparison in native and introduced regions	Journal of Plant Ecology	42-50	1	13	NA	NA	NA	Plantae	Tracheophyta	Magnoliopsida	Fabales	Fabaceae	Ulex	Ulex europaeus	Yes	Yes	Climate Change/Environmental Impact, Species Distribution/Range	NA	Species Distribution	NA	Observation Data	NA	Minor Data Source	No
32NT4HJB	english	Google Scholar	2021	Yang, Zhiyong; Xu, Qianqian; Bao, Shilong; Cao, Xiaochun; Huang, Qingming	Learning with Multiclass AUC: theory and algorithms	IEEE Transactions on Pattern Analysis and Machine Intelligence	7747–7763	11	44	NA	NA	Global	Animalia, Plantae	NA	NA	NA	NA	NA	NA	No	No	Data Quality/Comparison, Other	Method testing	Image Analysis	NA	Imagery	NA	Major Data Source	No
338RNCBP	english	Google Scholar	2022	Poloni, Riccardo; Iannella, Mattia; Fusco, Giuseppe; Fattorini, Simone	Conservation biogeography of high-altitude longhorn beetles under climate change	Insect Conservation and Diversity	429–444	4	15	Italy	Italian peninsula, Sicily island	Europe	Animalia	Arthropoda	Insecta	Coleoptera	Cerambycidae	NA	NA	No	No	Species Distribution/Range	NA	Species Distribution	NA	Observation Data	NA	Minor Data Source	No
33M8AZ35	english	Google Scholar	2022	Smith, Stephen DA; Nimbs, Matt J	Citizen Scientists Record Significant Range Extensions for Tropical Sea Slug Species in Subtropical Eastern Australia	Diversity	244	4	14	Australia	eastern Australia	Oceania	Animalia	Mollusca	Gastropoda	NA	NA	NA	NA	No	No	Species Distribution/Range	NA	Species Distribution	NA	Observation Data	NA	Major Data Source	Yes
33VBJUFF	english	Google Scholar	2020	Seregin, Alexey P; Bochkov, Dmitriy A; Shner, Julia V; Garin, Eduard V; Pospelov, Igor N; Prokhorov, Vadim E; Golyakov, Pavel V; Mayorov, Sergey R; Svirin, Sergey A; Khimin, Alexander N; others	" Flora of Russia" on iNaturalist: a dataset	Biodiversity Data Journal	NA	NA	8	Russia	NA	Europe	Plantae	Tracheophyta	NA	NA	NA	NA	NA	NA	NA	Data Quality/Comparison, Other	description of project/dataset	Descriptive	NA	Observation Data, User Information, Identification Data	NA	Main Data Source	Yes
33VRSXLX	english	Google Scholar	2022	Kurczewski, Frank E; West, Rick C	Host selection and nesting behavior of Nearctic trapdoor spider-hunting spider wasps (Hymenoptera: Pompilidae: Pepsinae, Pompilinae)	Insect Mundi	001-24	NA	959	NA	NA	NA	Animalia	Arthropoda	Insecta	Hymenoptera	Pompilidae	NA	NA	No	No	Biology/Behavior	NA	Descriptive	NA	Imagery	NA	Minor Data Source	No
34HEUVE9	english	Google Scholar	2021	Pinedo-Escatel, Jorge Adilson; Aragón-Parada, Juvenal; Dietrich, Christopher H; Moya-Raygoza, Gustavo; Zahniser, James N; Portillo, Liberato	Biogeographical evaluation and conservation assessment of arboreal leafhoppers in the Mexican Transition Zone biodiversity hotspot	Diversity and Distributions	1051–1065	6	27	Mexico	NA	North America	Animalia	Arthropoda	Insecta	Hemiptera	Cicadellidae	NA	NA	Yes	No	Species Distribution/Range, Biodiversity/Population Assessment	NA	Species Distribution, Population Measure	NA	Observation Data	NA	Minor Data Source	No
34KIUQDB	english	Google Scholar	2023	Suttidate, Naparat; Pidgeon, Anna M; Hobi, Martina L; Round, Philip D; Dubinin, Maxim; Radeloff, Volker C	The effects of habitat heterogeneity, as measured by satellite image texture, on tropical forest bird distributions	Biological Conservation	110002	NA	281	Thailand	NA	Asia	Animalia	Chordata	Aves	NA	NA	NA	NA	No	No	Species Distribution/Range	NA	Species Distribution	NA	Observation Data	NA	Minor Data Source	No
35QHME5W	english	Google Scholar	2020	Srivathsa, Arjun; Majgaonkar, Iravatee; Sharma, Sushma; Singh, Priya; Punjabi, Girish Arjun; Chawla, Malaika Mathew; Banerjee, Aditya	Opportunities for prioritizing and expanding conservation enterprise in India using a guild of carnivores as flagships	Environmental Research Letters	64009	6	15	India	NA	Asia	Animalia	Chordata	Mammalia	Carnivora	Canidae, Hyaenidae	NA	NA	Yes	No	Species Distribution/Range, Biodiversity/Population Assessment	NA	Species Distribution, Population Measure	NA	Observation Data	NA	Main Data Source	No
36K4UIWY	spanish	Google Scholar	2022	Vercelli, Natalia; Scaramuzzino, Rosa; Goyenetche, Juan	Primer registro de la especie exótica Bellis perennis (Asteraceae, Astereae) en la provincia de Buenos Aires, centro de Argentina	Lilloa	319–330	2	59	Argentina	Buenos Aires	South America	Plantae	Tracheophyta	Magnoliopsida	Asterales	Asteraceae	Bellis	Bellis perennis	No	Yes	Species Distribution/Range	NA	Descriptive	NA	Observation Data	NA	Minor Data Source	No
374KA95Y	english	Google Scholar	2021	Ceccolini, Filippo	New records for the alien mud-dauber wasp Sceliphron caementarium (Drury, 1773)(Hymenoptera: Sphecidae) in Peru	Revista Chilena de Entomología	NA	4	47	Peru	NA	South America	Animalia	Arthropoda	Insecta	Hymenoptera	Sphecidae	Sceliphron	Sceliphron caementarium	NA	Yes	Species Distribution/Range	NA	Species Distribution	NA	Observation Data	NA	Main Data Source	No
38V8YI28	english	Google Scholar	2021	Basile, Marco; Russo, Luca Francesco; Russo, Valerio Giovanni; Senese, Andrea; Bernardo, Nicola	Birds seen and not seen during the COVID-19 pandemic: The impact of lockdown measures on citizen science bird observations	Biological Conservation	109079	NA	256	United Kingdom, Italy, Spain	NA	Europe	Animalia	Chordata	Aves	NA	NA	NA	NA	No	No	Education/Community Engagement	NA	Descriptive	NA	Observation Data	NA	Main Data Source	No
39FMW8GB	english	Google Scholar	2020	Matson, Tanner A; Wagner, David L	A new Stamnodes from the southwestern United States (Lepidoptera, Geometridae, Larentiinae)	ZooKeys	79	NA	923	United States of America	Arizona	North America	Animalia	Arthropoda	Insecta	Lepidoptera	Geometridae	Stamnodes	Stamnodes fergusoni	No	No	Species Discovery, Species Distribution/Range	NA	Descriptive, Species Distribution	NA	Observation Data	NA	Major Data Source	No
39LJPYZN	english	Google Scholar	2018	Bowser, Matt; Bowser, Apphia M; Bowser, MD; Collet, DM; Melvin, T	DNA barcoding Alaskan willow rosette gall makers (Diptera: Cecidomyiidae: Rabdophaga)	Newsletter of the Alaska Entomological Society	8–14	1	11	Russia	NA	Europe	Animalia	Arthropoda	Insecta	Diptera	Cecidomyiidae	Rabdophaga	Rabdophaga rosaria	No	No	Species Distribution/Range	NA	Descriptive	NA	Observation Data	NA	Minor Data Source	No
39TKUVP3	english	Google Scholar	2022	Mota, Luísa L; Boddington, Stephen J; Brown Jr, Keith S; Callaghan, Curtis J; Carter, Gill; Carter, Will; Dantas, Sidnei M; Dolibaina, Diego R; Garwood, Kim; Hoyer, Richard C; others	The butterflies of Cristalino Lodge, in the Brazilian southern Amazonia: An updated species list with a significant contribution from citizen science	Biota Neotropica	NA	NA	22	Brazil	NA	South America	Animalia	Arthropoda	Insecta	Lepidoptera	NA	NA	NA	Yes	No	Species Distribution/Range	NA	Species Distribution, Descriptive	NA	Observation Data	NA	Major Data Source	No
3AEWJMBN	english	Google Scholar	2022	Nguyen, Tuan Anh; Nhung, Cao Thi Hong; Galante, Peter J; Le, Minh D	Rapid decline and fragmentation of the distribution of an enigmatic small carnivore, the Owston’s Civet, in response to future climate change	Frontiers of Biogeography	NA	1	14	Vietnam, Laos, People's Republic of China	Indochina	Asia	Animalia	Chordata	Mammalia	Carnivora	Viverridae	Chrotogale	Chrotogale owstoni	Yes	No	Climate Change/Environmental Impact	NA	Species Distribution	NA	Observation Data	NA	Major Data Source	No
3APD3RT5	english	Google Scholar	2022	Harman, Alexander J; Hoback, WW	New State Records for Melanoplus macclungi (Orthoptera: Acrididae) and Notes on its Biology	Journal of the Kansas Entomological Society	1–12	1	94	United States of America	Oklahoma	North America	Animalia	Arthropoda	Insecta	Orthoptera	Acrididae	Melanoplus	Melanoplus macclungi	No	No	Species Distribution/Range	NA	Descriptive	NA	Observation Data	NA	Major Data Source	No
3BCZIH52	english	Google Scholar	2022	Ford, Marley	Verbena Incompta PW Michael: an overlooked name for an old weed in New Zealand	New Zealand Journal of Botany	1–11	NA	NA	New Zealand	NA	Oceania	Plantae	Tracheophyta	Magnoliopsida	Lamiales	Verbenaceae	Vervains	NA	No	Yes	Data Quality/Comparison, Species Distribution/Range	NA	Descriptive, Species Distribution	NA	Observation Data, Imagery, Identification Data	NA	Main Data Source	No
3D6H7EIZ	english	Google Scholar	2022	Groffen, Jordy; Andersen, Desiree; Borzée, Amaël	Breeding phenology and landscape use in all amphibian species from the Republic of Korea based on open-source data	Frontiers in Environmental Science	1641	NA	10	South Korea	NA	Asia	Animalia	Chordata	Amphibia	NA	NA	NA	NA	Yes	Yes	Species Distribution/Range, Biology/Behavior	NA	Species Distribution, Population Measure	NA	Observation Data	NA	Main Data Source	No
3ED7P8BT	english	Google Scholar	2021	Durso, Andrew M; de Castañeda, Rafael Ruiz; Montalcini, Camille; Mondardini, M Rosa; Fernandez-Marques, Jose L; Grey, François; Müller, Martin M; Uetz, Peter; Marshall, Benjamin M; Gray, Russell J; others	Citizen science and online data: Opportunities and challenges for snake ecology and action against snakebite	Toxicon: X	100071	NA	9	NA	NA	Global	Animalia	Chordata	Reptilia	Squamata	NA	NA	NA	Yes	Yes	Data Quality/Comparison, Species Distribution/Range	NA	Descriptive, Species Distribution	NA	Observation Data	NA	Major Data Source	No
3EMJUC7U	english	Google Scholar	2020	Tibiriçá, Yara; Pola, Marta; Ortigosa, Deneb; Cervera, Juan Lucas	Systematic review of the “Chromodoris quadricolor group” of East Africa, with descriptions of two new species of the genus Chromodoris Alder & Hancock, 1855 (Heterobranchia, Nudibranchia)	Journal of Zoological Systematics and Evolutionary Research	230–261	1	58	NA	NA	Africa	Animalia	Mollusca	Gastropoda	Nudibranchia	Chromodorididae	Chromodoris	Chromodoris quadricolor	NA	NA	Biology/Behavior	NA	Descriptive, Image Analysis	NA	Imagery	NA	Minor Data Source	NA
3FFSJPQH	english	Google Scholar	2015	Jarvis, Laurence E; Angulo, Ariadne; Catenazzi, Alessandro; von May, Rudolf; Brown, Jason L; Lehr, Edgar; Lewis, James	A re-assessment of priority amphibian species of Peru	Tropical Conservation Science	623–645	3	8	Peru	NA	South America	Animalia	Chordata	Amphibia	NA	NA	NA	NA	Yes	No	Biodiversity/Population Assessment	NA	Population Measure, Species Distribution	NA	Observation Data, Other	Expert Feedback/Commentary	Major Data Source	Yes
3G2WTXXX	english	Google Scholar	2021	Zizka, Alexander; Rydén, Oskar; Edler, Daniel; Klein, Johannes; Perrigo, Allison; Silvestro, Daniele; Jagers, Sverker C; Lindberg, Staffan I; Antonelli, Alexandre	Bio-Dem, a tool to explore the relationship between biodiversity data availability and socio-political conditions in time and space	Journal of Biogeography	2715–2726	11	48	Mozambique	NA	Africa	NA	NA	NA	NA	NA	NA	NA	No	No	Data Quality/Comparison	NA	Descriptive	NA	Observation Data	NA	Minor Data Source	No
3GB7U7PM	english	Google Scholar	2021	Ellis, Kristen S; Anteau, Michael J; Cuthbert, Francesca J; Gratto-Trevor, Cheri L; Jorgensen, Joel G; Newstead, David J; Powell, Larkin A; Ring, Megan M; Sherfy, Mark H; Swift, Rose J; others	Impacts of extreme environmental disturbances on piping plover survival are partially moderated by migratory connectivity	Biological Conservation	109371	NA	264	NA	NA	North America	Animalia	Chordata	Aves	Charadriiformes	Charadriidae	Charadrius	Charadrius melodus	Yes	No	Species Distribution/Range	NA	Image Analysis	NA	Observation Data, Imagery	NA	Minor Data Source	No
3GFSLT8X	spanish	Google Scholar	2022	de Juana, Fernando; Escobés, Ruth; Monasterio, Yeray; Webster, Brian	Registros interesantes de mariposas nocturnas (Lepidoptera) en Álava (País Vasco, España) durante el año 2021	Boletín de la Sociedad Entomológica Aragonesa (SEA)	379–380	30/06	70	Spain	Álava	Europe	Animalia	Arthropoda	Insecta	Lepidoptera	NA	NA	NA	No	No	Species Distribution/Range	NA	Descriptive	NA	Observation Data	NA	Minor Data Source	No
3GM6DZWR	english	Google Scholar	2022	Machado, Renato Jose Pires; Soares, Matheus Mickael Mota; da Silva Carvalho-Filho, Fernando	Updates on the Brazilian Hangingfly Species of the Genera Issikiella Byers, Nannobittacus Esben-Petersen, and Pazius Navás (Insecta: Mecoptera: Bittacidae)	Neotropical Entomology	742–751	5	51	Brazil	NA	South America	Animalia	Arthropoda	Insecta	Mecoptera	Bittacidae	Issikiella, Nannobittacus, Pazius	NA	No	No	Species Distribution/Range	NA	Descriptive	NA	Observation Data	NA	Minor Data Source	No
3GMZZVUE	english	Google Scholar	2020	Werenkraut, Victoria; Baudino, Florencia; Roy, Helen E	Citizen science reveals the distribution of the invasive harlequin ladybird (Harmonia axyridis Pallas) in Argentina	Biological Invasions	2915–2921	NA	22	Argentina	NA	South America	Animalia	Arthropoda	Insecta	Coleoptera	Coccinellidae	Harmonia	Harmonia axyridis	NA	Yes	Species Distribution/Range, Data Quality/Comparison	NA	Species Distribution	NA	Observation Data	NA	Major Data Source	Yes
3H34NCNN	english	Google Scholar	2021	Cimino, Megan A; Jacox, Michael G; Bograd, Steven J; Brodie, Stephanie; Carroll, Gemma; Hazen, Elliott L; Lavaniegos, Bertha E; Morales, Mark M; Satterthwaite, Erin; Rykaczewski, Ryan R	Anomalous poleward advection facilitates episodic range expansions of pelagic red crabs in the eastern North Pacific	Limnology and Oceanography	3176–3189	8	66	Mexico, United States of America	NA	North America	Animalia	Arthropoda	Malacostraca	Decapoda	Munididae	Grimothea	Grimothea planipes	No	No	Species Distribution/Range, Biology/Behavior	NA	Descriptive	NA	Observation Data	NA	Minor Data Source	No
3HASPYCH	english	Google Scholar	2023	Lamperty, Therese; Chiok, Wen Xuan; Khoo, Max DY; Amir, Zachary; Baker, Nick; Chua, Marcus AH; Chung, Yi Fei; Chua, Yen Kheng; Koh, Joshua J-M; Lee, Benjamin PY-H; others	Rewilding in Southeast Asia: Singapore as a case study	Conservation Science and Practice	e12899	3	5	Singapore	NA	Asia	Animalia	Chordata	Mammalia	Artiodactyla	Cervidae, Suidae	Rusa, Sus	Rusa unicolor, Sus scrofa	NA	NA	Species Distribution/Range, Biodiversity/Population Assessment	NA	Species Distribution	NA	Observation Data	NA	Minor Data Source	No
3ITE3SQ4	english	Google Scholar	2022	Van Natto, Alyson C; Eckert, Christopher G	Genetic and conservation significance of populations at the polar vs. equatorial range limits of the Pacific coastal dune endemic Abronia umbellata (Nyctaginaceae)	Conservation Genetics	255–269	2	23	United States of America, Mexico, Canada	NA	North America	Plantae	Tracheophyta	Magnoliopsida	Caryophyllales	Nyctaginaceae	Abronia	Abronia umbellata	Yes	No	Species Distribution/Range	NA	Species Distribution	NA	Observation Data	NA	Major Data Source	No
3J923R4R	spanish	Google Scholar	2022	Portela, José Luis Camaño; Pérez, Juan José Pino; Pérez, Rubén Pino	Sicyos angulatus L.(Cucurbitaceae): nueva adventicia para la flora de Galicia	Boletín BIGA	91–97	20	NA	Spain	Galicia	Europe	Plantae	Tracheophyta	Magnoliopsida	Cucurbitales	Cucurbitaceae	Sicyos	Sicyos angulatus	No	Yes	Species Distribution/Range	NA	Descriptive	NA	Observation Data	NA	Major Data Source	No
3JE5AYSB	english	Google Scholar	2022	Trinh-Dinh, Hoang; Nguyen, Anh Tuan; Le, Minh Duc; Li, Xingkang; Cao, Nhung Thi Hong; Blair, Mary E	Assessment of climate change impacts on one of the rarest apes on Earth, the Cao Vit Gibbon Nomascus nasutus	Frontiers of Biogeography	NA	1	14	People's Republic of China, Vietnam	China-Vietnam border	Asia	Animalia	Chordata	Mammalia	Primates	Hylobatidae	Nomascus	Nomascus nasutus	Yes	No	Climate Change/Environmental Impact	NA	Species Distribution	NA	Observation Data	NA	Major Data Source	No
3JRDS5AJ	english	Google Scholar	2017	Kurczewski, Frank E; Edwards, Glavis B; Pitts, James P	Hosts, nesting behavior, and ecology of some North American spider wasps (Hymenoptera: Pompilidae), II	Southeastern Naturalist	1–82	m9	16	NA	NA	North America	Animalia	Arthropoda	Insecta	Hymenoptera	Pompilidae	NA	NA	No	No	Species Distribution/Range	NA	Species Distribution	NA	Observation Data	NA	Major Data Source	No
3JSNPUS9	english	Google Scholar	2023	Ragkousis, Michail; Sini, Maria; Koukourouvli, Nikoletta; Zenetos, Argyro; Katsanevakis, Stelios	Invading the Greek Seas: spatiotemporal patterns of marine impactful alien and cryptogenic species	Diversity	353	3	15	Greece	NA	Europe	NA	NA	NA	NA	NA	NA	NA	NA	Yes	Species Distribution/Range	NA	Species Distribution, Descriptive	NA	Observation Data	NA	Minor Data Source	No
3JYPHW4I	english	Google Scholar	2022	Merwin, Laura; Umek, Lauren; Anastasio, Alison E	Urban post-industrial landscapes have unrealized ecological potential	Restoration Ecology	e13643	8	30	United States of America	Michigan	North America	Animalia, Plantae, Fungi	NA	NA	NA	NA	NA	NA	No	Yes	Species Distribution/Range	NA	Descriptive	NA	Observation Data	NA	Major Data Source	No
3KIAD4YA	english	Google Scholar	2022	Swift, Rose J; Anteau, Michael J; Ellis, Kristen S; Ring, Megan M; Sherfy, Mark H; Toy, Dustin L; Koons, David N	Implications of habitat-driven survival and dispersal on recruitment in a spatially structured piping plover population	Ecosphere	e4190	7	13	United States of America	Northern Great Plains	North America	Animalia	Chordata	Aves	Charadriiformes	Charadriidae	Charadrius	Charadrius melodus	Yes	No	Biology/Behavior	NA	Image Analysis	NA	Imagery	NA	Minor Data Source	No
3LR93SVN	english	Google Scholar	2022	Baasanmunkh, Shukherdorj; Oyuntsetseg, Batlai; Urgamal, Magsar; Norris, Joscelyn; Shiga, Takashi; Choi, Hyeok Jae	Notes on the taxonomy of Nymphaeaceae and Menyanthaceae in Mongolia	Journal of Asia-Pacific Biodiversity	129–137	1	15	Mongolia	NA	Asia	Plantae	Tracheophyta	Magnoliopsida	Nymphaeales, Asterales	NA	NA	NA	No	No	Species Distribution/Range	NA	Descriptive	NA	Observation Data	NA	Minor Data Source	No
3N3JP9DT	spanish	Google Scholar	2022	Chacón-Pacheco, Julio J; Salcedo-Rivera, Gerson A; Zárrate-Charry, Diego A	Mamíferos del departamento de Sucre, Colombia	Biota colombiana	NA	2	23	Colombia	Sucre	South America	Animalia	Chordata	Mammalia	NA	NA	NA	NA	Yes	No	Species Distribution/Range, Biodiversity/Population Assessment	NA	Descriptive, Population Measure	NA	Observation Data	NA	Minor Data Source	No
3NHL87H9	english	Google Scholar	2023	Gonzalez, Macarena; Kacevas, Nadia; Nori, Javier; Piacentini, Luis N; Bidegaray-Batista, Leticia	Not the same: phylogenetic relationships and ecological niche comparisons between two different forms of Aglaoctenus lagotis from Argentina and Uruguay	Organisms Diversity & Evolution	103–124	1	23	Argentina, Uruguay	NA	South America	Animalia	Arthropoda	Arachnida	Araneae	Lycosidae	Aglaoctenus	Aglaoctenus lagotis	Yes	No	Species Discovery, Species Distribution/Range	NA	Descriptive, Image Analysis	NA	Imagery, Observation Data	NA	Major Data Source	No
3PYZ9XWN	english	Google Scholar	2023	Muhammad, Amira Aqilah; Deranja, Maks; Adži?, Karmela; Abdullah, Nurul Ashikin	Towards a better understanding of the genus Scelimena (Orthoptera, Tetrigidae, Scelimeninae): New insights and notes on the taxonomy, ecology, and physiology of the genus in Peninsular Malaysia	Journal of Orthoptera Research	55–62	1	32	Malaysia	NA	Asia	Animalia	Arthropoda	Insecta	Orthoptera	Tetrigidae	Scelimena	Scelimena gombakensis	No	No	Species Distribution/Range	NA	Species Distribution	NA	Observation Data	NA	Major Data Source	No
3QRWCT52	english	Scopus	2021	Fidalgo, Marián Álvarez; Miralles-Núñez, Adrià; Cabanillas, David	Preliminary checklist of dragonflies and damselflies (Insecta, Odonata) of the Lagunas de Ambroz, a threatened area in the municipality of Madrid (Spain); [Lista preliminar de los odonatos (Insecta, Odonata) de las Lagunas de Ambroz, un espacio amenazado en el término municipal de Madrid (España)]	Boletin de la Asociacion Espanola de Entomologia	229 – 236	4-Mar	45	Spain	NA	Europe	Animalia	Arthropoda	Insecta	Odonata	NA	NA	NA	No	No	Species Distribution/Range	NA	Descriptive	NA	Observation Data	NA	Minor Data Source	Yes
3QVDBPN2	english	Google Scholar	2021	Keesling, Ashley R; Broe, Michael B; Freudenstein, John V	Reevaluating the Species Status of the Southern Ghost Pipe, Monotropa brittonii (Ericaceae)	Systematic Botany	1067–1079	4	46	United States of America	Eastern US	North America	Plantae	Tracheophyta	Magnoliopsida	Ericales	Ericaceae	Monotropa	Monotropa brittonii	No	No	Species Distribution/Range	NA	Species Distribution	NA	Observation Data	NA	Minor Data Source	No
3RJCTZFQ	english	Google Scholar	2023	Tang, Victoria; Jia, Qingquan; Liu, Leonhard	A new monotypic genus and species from China, Langxie feti gen. et sp. n.(Scorpiones: Buthidae)	Euscorpius	1–101	370	2023	People's Republic of China	Xizang	Asia	Animalia	Arthropoda	Arachnida	Scorpiones	Buthidae	Grosphus, madagascariensis	NA	NA	NA	Species Discovery, Biology/Behavior	NA	Descriptive	NA	Imagery	NA	Minor Data Source	No
3RVX8BH8	spanish	Google Scholar	2020	Castillo, Viviana M	Limacus flavus (Linnaeus, 1758 Linnaeus, 1758 Linnaeus, 1758): Antecedentes de la especie Antecedentes de la especie	Amici Molluscarum	21–26	NA	27	NA	NA	NA	Animalia	Mollusca	Gastropoda	Stylommatophora	Limacidae	Limacus	Limacus flavus	No	Yes	Species Distribution/Range	NA	Species Distribution	NA	Observation Data	NA	Major Data Source	No
3S26JYDM	english	Google Scholar	2017	Ingenloff, Kate	Biologically informed ecological niche models for an example pelagic, highly mobile species	European Journal of Ecology	55–75	1	3	NA	NA	global	Animalia	Chordata	Aves	Procellariiformes	Diomedeidae	Diomedea	Diomedea exulans	Yes	No	Species Distribution/Range	NA	Species Distribution	NA	Observation Data	NA	Minor Data Source	No
3TGYMNY7	english	Google Scholar	2023	Jesús-Bonilla, Vladimir Salvador De; Barrientos-Lozano, Ludivina; Zaldívar-Riverón, Alejandro	Taxonomic revision of the transitional Nearctic-Neotropical lubber grasshopper genus Romalea (Orthoptera: Romaleidae)	Revista mexicana de biodiversidad	NA	NA	94	NA	NA	South America, North America	Animalia	Arthropoda	Insecta	Orthoptera	Romaleidae	Romalea	NA	No	No	Biology/Behavior	NA	Descriptive, Species Distribution	NA	Observation Data, Imagery	NA	Minor Data Source	No
3UKK4KZ4	english	Google Scholar	2018	Roble, Steven M	Euteliidae of Virginia (Lepidoptera: Noctuoidea).	Banisteria	NA	51	NA	United States of America	Virginia	North America	Animalia	Arthropoda	Insecta	Lepidoptera	Euteliidae	NA	NA	No	No	Species Distribution/Range	NA	Descriptive	NA	Observation Data	NA	Minor Data Source	No
3VCZ7JC2	english	Google Scholar	2020	Peplinski, Joy; Brown, Joel S	Distribution and diversity of squirrels on university and college campuses of the United States and Canada	Journal of Mammalogy	930–940	4	101	United States of America	NA	North America	Animalia	Chordata	Mammalia	Rodentia	Sciuridae	NA	NA	NA	NA	Data Quality/Comparison	NA	Descriptive, Other	NA	Observation Data	NA	Main Data Source	NA
3VKYRQEJ	english	Google Scholar	2021	Peng, Song; Shao, Zhenfeng; Huang, Xiao; Zhu, Yi; Zhang, Ruiqian; Zha, Junwei	BiCSNet: A bidirectional cross-scale backbone for recognition and localization	IEEE Transactions on Circuits and Systems for Video Technology	4940–4952	8	32	NA	NA	Global	Animalia, Plantae	NA	NA	NA	NA	NA	NA	No	No	Data Quality/Comparison, Other	Method testing	Image Analysis	NA	Imagery	NA	Major Data Source	No
3WQ77L3Y	english	Google Scholar	2023	Turner, Rebecca K; Griffiths, Richard A; Wilkinson, John W; Julian, Angela M; Toms, Mike P; Isaac, Nick JB	Diversity, fragmentation, and connectivity across the UK amphibian and reptile data management landscape	Biodiversity and Conservation	37–64	1	32	United Kingdom	NA	Europe	Animalia	Chordata	Reptilia, Amphibia	NA	NA	NA	NA	No	No	Data Quality/Comparison, Other	data integration	Descriptive, Other	network analysis	None or Could Not Determine	NA	Minor Data Source	No
3WZZGEZL	english	Google Scholar	2021	Tirira, Diego G; Sánchez-Sánchez, Lidia; Álvarez-Solas, Sara	An Update of the Geographic Distribution of the Red-Mantled Saddle-Back Tamarin, Leontocebus lagonotus (Callitrichidae), in Ecuador	International Journal of Primatology	600–617	4	42	Ecuador	NA	South America	Animalia	Chordata	Mammalia	Primates	Callitrichidae	Saguinus	Saguinus lagonotus	No	No	Species Distribution/Range	NA	Species Distribution	NA	Observation Data	NA	Minor Data Source	No
3YEJUJX2	english	Google Scholar	2021	Venegas, Pablo; Calderon, Francisco; Riofrío, Daniel; Benítez, Diego; Ramón, Giovani; Cisneros-Heredia, Diego; Coimbra, Miguel; Rojo-Álvarez, José Luis; Pérez, Noel	Automatic ladybird beetle detection using deep-learning models	Plos one	e0253027	6	16	Ecuador, Colombia	NA	South America	Animalia	Arthropoda	Insecta	Coleoptera	Coccinellidae	NA	NA	NA	NA	Other	computer vision	Image Analysis	NA	Imagery	NA	Main Data Source	Yes
3YPBNJP3	english	Google Scholar	2021	Lattanzio, Matthew S; Buontempo, Michael J	Ecogeographic divergence linked to dorsal coloration in Eastern Hog-Nosed Snakes (Heterodon platirhinos)	Herpetologica	134–145	2	77	Canada, United States of America	NA	North America	Animalia	Chordata	Reptilia	Squamata	Colubridae	Heterodon	Heterodon platirhinos	No	No	Species Distribution/Range, Biology/Behavior	NA	Species Distribution, Image Analysis	NA	Observation Data, Imagery	NA	Major Data Source	No
3ZLR9HRN	english	Google Scholar	2018	Goddard, Jeffrey HR; Treneman, Nancy; Prestholdt, Tara; Hoover, Craig; Green, Brenna; Pence, William E; Mason, Douglas E; Dobry, Phillip; Sones, Jacqueline L; Sanford, Eric; others	Heterobranch sea slug range shifts in the northeast Pacific Ocean associated with the 2015–16 El Niño	Proc Calif Acad Sci	107–131	4	65	Mexico, United States of America	NA	North America	Animalia	Mollusca	Gastropoda	NA	NA	NA	NA	No	No	Species Distribution/Range, Biology/Behavior	NA	Species Distribution, Descriptive	NA	Observation Data, Imagery	NA	Major Data Source	No
3ZMFQFK5	english	Google Scholar	2022	Rele, Tanaya; John, Samuel J	Notes on broodcare by Hindumanes and updated distribution of the genus from published records and citizen science observations (Araneae: Salticidae: Lyssomaninae)	Peckhamia	001-6	1	258	India	NA	Asia	Animalia	Arthropoda	Arachnida	Araneae	Salticidae	Hindumanes	NA	No	No	Species Distribution/Range	NA	Species Distribution	NA	Observation Data	NA	Minor Data Source	No
3ZMS3KD5	english	Google Scholar	2022	Chang, Hao; Xie, Guochen; Yu, Jun; Ling, Qiang; Gao, Fang; Yu, Ye	A viable framework for semi-supervised learning on realistic dataset	Machine Learning	1–23	NA	NA	NA	NA	NA	NA	NA	NA	NA	NA	NA	NA	NA	NA	Other	Image classification	Image Analysis	NA	Imagery	NA	Major Data Source	No
42D8Y5WD	english	Google Scholar	2021	Morgan, Brett; Huang, Jen-Pan	Isolation by geographical distance after release from Pleistocene refugia explains genetic and phenotypic variation in Xylotrupes siamensis (Coleoptera: Scarabaeidae)	Zoological Journal of the Linnean Society	117–129	1	192	NA	NA	Asia	Animalia	Arthropoda	Insecta	Coleoptera	Scarabaeidae	Xylotrupes	Xylotrupes socrates	No	No	Species Distribution/Range	NA	Species Distribution	NA	Observation Data	NA	Minor Data Source	No
44B2W9SA	english	Google Scholar	2018	González-Fernández, Andrea; Manjarrez, Javier; García-Vázquez, Uri; D’Addario, Maristella; Sunny, Armando	Present and future ecological niche modeling of garter snake species from the Trans-Mexican Volcanic Belt	PeerJ	e4618	NA	6	Mexico	NA	North America	Animalia	Chordata	Reptilia	Squamata	Colubridae	Thamnophis	NA	Yes	No	Species Distribution/Range, Biodiversity/Population Assessment	NA	Descriptive	NA	Observation Data	NA	Minor Data Source	No
44MKFU8X	english	Google Scholar	2022	Matthys, Chelsey; Jubase, Nolwethu; Visser, Vernon; Geerts, Sjirk	Distribution of Melaleuca rugulosa (Schlechtendal ex Link) Craven (Myrtaceae) in South Africa: Assessment of invasiveness and feasibility of eradication	South African Journal of Botany	228–237	NA	148	South Africa	NA	Africa	Plantae	Streptophyta	Equisetopsida	Myrtales	Myrtaceae	Melaleuca	Melaleuca rugulosa	No	Yes	Species Distribution/Range	NA	Species Distribution	NA	Observation Data	NA	Minor Data Source	No
454H5QRE	english	Google Scholar	2022	Strange, Bee Choo; O’Dempsey, Tony	A Note on Oriental Pied Hornbill reintroduction in Singapore and its dispersal from 2010–2021	Hornbill Natural History and Conservation	28	NA	NA	Singapore	NA	Asia	Animalia	Chordata	Aves	Bucerotiformes	Bucerotidae	Anthracoceros	Anthracoceros albirostris	No	No	Species Distribution/Range	NA	Descriptive	NA	Observation Data	NA	Major Data Source	No
45AUKRTU	english	Google Scholar	2022	Sassone, Agostina B; Blattner, Frank R; Giussani, Liliana M; Hojsgaard, Diego H	First Glimpse on Spring Starflower Domestication	Genes	243	2	13	NA	NA	NA	Plantae	Tracheophyta	Liliopsida	Asparagales	Amaryllidaceae	Ipheion	Ipheion uniflorum	No	No	Biology/Behavior	NA	Descriptive	NA	Imagery	NA	Minor Data Source	No
45YT6D96	english	Google Scholar	2021	Zabbey, Nenibarini; Kpaniku, NC; Sam, Kabari; Nwipie, Goodluck Nakaima; Okoro, OE; Zabbey, FG; Babatunde, Bolaji Benard	Could community science drive environmental management in Nigeria's degrading coastal Niger delta? Prospects and challenges	Environmental Development	100571	NA	37	Nigeria	Niger Delta	Africa	Animalia, Plantae	NA	NA	NA	NA	NA	NA	No	No	Education/Community Engagement	NA	Review, Descriptive	NA	Observation Data, User Information	NA	Main Data Source	Yes
46SWIVKZ	english	Google Scholar	2023	Schultz, Hendrik; Battley, Phil F; Bury, Sarah J; Chang, Kevin; Ismar-Rebitz, Stefanie MH; Gaskett, Anne C; Dennis, Todd E; Hohnhold, Rebecca J; Taylor, Graeme A; Paul Scofield, R; others	Non-breeding behaviour in the Brown Skua (Stercorarius antarcticus lonnbergi): insights from modelling moulting patterns and stable isotope analyses	Emu-Austral Ornithology	49–59	1	123	New Zealand	NA	North America	Animalia	Chordata	Aves	Charadriiformes	Stercorariidae	Stercorarius	Stercorarius antarcticus	NA	NA	Biology/Behavior	NA	Descriptive, Image Analysis	NA	Observation Data	NA	Minor Data Source	No
46ZHD4G5	english	Google Scholar	2021	Mancinelli, Giorgio; Bardelli, Roberta; Zenetos, Argyro	A global occurrence database of the Atlantic blue crab Callinectes sapidus	Scientific Data	111	1	8	NA	NA	NA	Animalia	Arthropoda	Malacostraca	Decapoda	Portunidae	Callinectes	Callinectes sapidus	NA	Yes	Species Distribution/Range	NA	Species Distribution	NA	Observation Data	NA	Minor Data Source	No
47LUQFZL	english	Google Scholar	2016	Torres-Acosta, Reyna Ivonne; Sánchez-Peña, Sergio R; others	Geographical distribution of Bagrada hilaris (Hemiptera: Pentatomidae) in Mexico	J. Entomol. Sci	165–167	2	51	Mexico	NA	North America	Animalia	Arthropoda	Insecta	Hemiptera	Pentatomidae	Bagrada	Bagrada hilaris	No	Yes	Species Distribution/Range	NA	Species Distribution	NA	Observation Data	NA	Minor Data Source	No
47WG25Z2	english	Google Scholar	2021	Durso, Andréw Michaël; Bolon, Isabelle; Kleinhesselink, Andrew R; Mondardini, Maria R; Fernandez-Marquez, Jose L; Gutsche-Jones, Fanny; Gwilliams, Chris; Tanner, M; Smith, Christopher E; Wüster, Wolfgang; others	Crowdsourcing snake identification with online communities of professional herpetologists and avocational snake enthusiasts	Royal Society open science	201273	1	8	NA	NA	NA	Animalia	Chordata	Reptilia	Squamata	NA	NA	NA	NA	NA	Other, Education/Community Engagement	identification accuracy	Other	identification accuracy	Imagery	NA	Major Data Source	No
48YS3CD8	english	Google Scholar	2021	Ogle, Colin C; de Lange, Peter; Cameron, Ewen K; Parris, Barbara S; Champion, Paul D	Checklist of dicotyledons, gymnosperms and pteridophytes naturalised or casual in New Zealand: Additional records 2007–2019	Perspectives in Biosecutiry	NA	NA	5	New Zealand	NA	Oceania	Plantae	Tracheophyta	NA	NA	NA	NA	NA	NA	NA	Species Distribution/Range	NA	Descriptive	NA	Observation Data	NA	Major Data Source	No
49JTV5L6	english	Google Scholar	2019	Trammell, Michael J; Oberoi, Priyanka; Egenrieder, James; Kaufhold, John	Contextual Label Smoothing with a Phylogenetic Tree on the iNaturalist 2018 Challenge Dataset	Journal of the Washington Academy of Sciences	23–46	1	105	NA	NA	NA	NA	NA	NA	NA	NA	NA	NA	NA	NA	Data Quality/Comparison, Other	NA	Could Not Determine	NA	None or Could Not Determine	NA	Main Data Source	No
49ZEBHV8	english	Google Scholar	2019	Drury, Jonathan P; Barnes, Morgan; Finneran, Ann E; Harris, Maddie; Grether, Gregory F	Continent-scale phenotype mapping using citizen scientists’ photographs	Ecography	1436–1445	8	42	United Kingdom	NA	Europe, North America	Animalia	Arthropoda	Insecta	Odonata	Calopterygidae	Hetaerina, Calopteryx	Hetaerina titia, Calopteryx splendens, Calopteryx virgo	No	No	Species Distribution/Range, Biology/Behavior, Education/Community Engagement	NA	Descriptive, Species Distribution, Image Analysis	NA	Observation Data, Imagery	NA	Main Data Source	No
4AVVQ4B9	english	Google Scholar	2018	Monge-Nájera, Julián	Road kills in tropical ecosystems: a review with recommendations for mitigation and for new research	Revista de biologia tropical	722–738	2	66	NA	NA	NA	Animalia	NA	NA	NA	NA	NA	NA	NA	NA	Education/Community Engagement, Other	Roadkill analysis	Descriptive	NA	Observation Data	NA	Minor Data Source	Yes
4B9KF9TS	english	Google Scholar	2019	Medina, Javier A Ortiz; Cen, Daniel I Cabrera; Noh, Martha M Chan; Vázquez, J Rogelio Cedeño	First record of the Moorish Gecko, Tarentola mauritanica (Linnaeus, 1758)(Squamata: Phyllodactylidae), in Mexico	Herpetology Notes	971–974	NA	12	Mexico	Guadalajara	North America	Animalia	Chordata	Reptilia	Squamata	Phyllodactylidae	Tarentola	Tarentola mauritanica	No	Yes	Species Distribution/Range	NA	Descriptive	NA	Observation Data	NA	Minor Data Source	No
4BKIAPAS	english	Web of Science	2021	Rosa, Augusto H. B.; Huertas, Blanca; Willmott, Keith R.; Barbosa, Eduardo P.; Machado, Patricia A.; Mielke, Olaf H. H.; Canaan, Carlos H. P.; Freitas, Andre V. L.	Fifty years without a name: a new species of Splendeuptychia Forster (Lepidoptera: Nymphalidae: Satyrinae)	ZooTaxa	95-114	1	5061	NA	NA	South America	Animalia	Arthropoda	Insecta	Lepidoptera	Nymphalidae	Splendeuptychia	NA	NA	NA	Species Distribution/Range, Species Discovery	NA	Species Distribution, Descriptive	NA	Observation Data	NA	Minor Data Source	No
4DDYW6XV	english	Google Scholar	2021	Van der Jeucht, Laura; Groom, Quentin; Agosti, Donat; Phelps, Kendra; Reeder, DeeAnn Marie; Simmons, Nancy B	Using iNaturalist to monitor adherence to best practices in bat handling	Biodiversity Data Journal	NA	NA	9	NA	NA	Global	Animalia	Chordata	Mammalia	Chiroptera	NA	NA	NA	No	No	Other	PPE Standards	Image Analysis	NA	Imagery	NA	Main Data Source	No
4DHME99X	english	Google Scholar	2022	Schifani, Enrico; Giannetti, Daniele; Cs\Hosz, Sándor; Castellucci, Filippo; Luchetti, Andrea; Castracani, Cristina; Spotti, Fiorenza A; Mori, Alessandra; Grasso, Donato A	Is mimicry a diversification-driver in ants? Biogeography, ecology, ethology, genetics and morphology define a second West-Palaearctic Colobopsis species (Hymenoptera: Formicidae)	Zoological Journal of the Linnean Society	1424–1450	4	194	NA	NA	NA	Animalia	Arthropoda	Insecta	Hymenoptera	Formicidae	Colobopsis	NA	No	No	Biology/Behavior, Other	diversification driver, mimicry	Descriptive, Image Analysis	NA	Observation Data, Imagery	NA	Minor Data Source	No
4DSX6GTC	english	Google Scholar	2023	Mo, Matthew; Wilson, Averill; McGowan, Alice; Demers, Marie-Claire A; Steenbeeke, Greg L	Orchids with scarce occurrence records: The case of the endangered Botany Bay Bearded Greenhood	Ecological Management & Restoration	56–61	1	24	Australia	Sydney	Oceania	Plantae	Tracheophyta	Liliopsida	Asparagales	Orchidaceae	Pterostylis	NA	Yes	NA	Biodiversity/Population Assessment	NA	Population Measure	NA	Observation Data	NA	Could Not Determine	No
4EBRD4UX	spanish	Google Scholar	2022	Osorto-Nuñez, Marco Herminio	Los modelos de cambio climático futuro como predictores de la reducción del área de distribución de dos especies de cíclidos endémicos de Honduras	Biología Acuática	NA	NA	NA	Honduras	NA	North America	Animalia	Chordata	Actinopterygii	Perciformes	Cichlidae	Chortiheros, Amphilophus	Chortiheros wesseli, Amphilophus hogaboomorum	Yes	No	Species Distribution/Range, Climate Change/Environmental Impact	NA	Species Distribution	NA	Observation Data	NA	Could Not Determine	No
4EQPBHYA	english	Google Scholar	2019	Dilts, Thomas E; Steele, Madeline O; Engler, Joseph D; Pelton, Emma M; Jepsen, Sarina J; McKnight, Stephanie J; Taylor, Ashley R; Fallon, Candace E; Black, Scott H; Cruz, Elizabeth E; others	Host plants and climate structure habitat associations of the western monarch butterfly	Frontiers in Ecology and Evolution	188	NA	NA	United States of America	NA	North America	Animalia	Arthropoda	Insecta	Lepidoptera	Nymphalidae	Asclepias	NA	No	NA	Species Distribution/Range, Climate Change/Environmental Impact	NA	Species Distribution	NA	Observation Data	NA	Minor Data Source	No
4FJIMWE4	english	Google Scholar	2019	Woolley, Christopher K; Hartley, Stephen; Hitchmough, Rod A; Innes, John G; Van Heezik, Yolanda; Wilson, Deborah J; Nelson, Nicola J	Reviewing the past, present and potential lizard faunas of New Zealand cities	Landscape and Urban Planning	103647	NA	192	New Zealand	NA	Oceania	Animalia	Chordata	Reptilia	Squamata	NA	NA	NA	Yes	No	Species Distribution/Range, Biodiversity/Population Assessment	NA	Descriptive, Species Distribution	NA	Observation Data	NA	Minor Data Source	No
4FK557TS	english	Google Scholar	2022	Durso, Andrew M; Kieran, Troy J; Glenn, Travis C; Mullin, Stephen J	Comparison of three methods for measuring dietary composition of Plains hog-nosed snakes	Herpetologica	119–132	2	78	United States of America	NA	North America	Animalia	Chordata	Amphibia	Caudata	Salamandridae	NA	NA	No	No	Biology/Behavior	NA	Descriptive	NA	Observation Data	NA	Minor Data Source	No
4FU5BPRL	english	Google Scholar	2022	Garibay-Castro, Luis Rafael; Gutiérrez-Yurrita, Pedro Joaquín; López-Laredo, Alma Rosa; Hernández-Ruíz, Jesús; Trejo-Espino, José Luis	Potential Distribution and Medicinal Uses of the Mexican Plant Cuphea aequipetala Cav.(Lythraceae)	Diversity	403	5	14	Mexico	NA	North America	Plantae	Tracheophyta	Magnoliopsida	Myrtales	Lythraceae	Cuphea	Cuphea aequipetala	No	No	Species Distribution/Range	NA	Species Distribution	NA	Observation Data	NA	Major Data Source	No
4FZGAMNH	english	Google Scholar	2023	Mouy, Xavier; Black, Morgan; Cox, Kieran; Qualley, Jessica; Dosso, Stan; Juanes, Francis	Identification of fish sounds in the wild using a set of portable audio-video arrays	Methods in Ecology and Evolution	NA	NA	NA	Canada	British Columbia	North America	Animalia	Chordata	Actinopterygii	NA	NA	NA	NA	No	No	Species Distribution/Range	NA	Descriptive	NA	Observation Data	NA	Minor Data Source	No
4G8QX35L	english	Google Scholar	2023	Unger, Shem	Power of a Snapshot Observation: Using iNaturalist To Teach Undergraduates about Ethograms in Animal Behavior	Journal of Microbiology & Biology Education	e00044–22	1	24	United States of America	North Carolina	North America	Animalia	NA	NA	NA	NA	NA	NA	No	No	Biology/Behavior, Education/Community Engagement	NA	Descriptive	NA	Imagery	NA	Main Data Source	No
4H4NY2QJ	english	Google Scholar	2022	Pazmiño-Palomino, Alex; Reyes-Puig, Carolina; Del Hierro, Ana	How could climate change influence the distribution of the black soldier fly, Hermetia illucens (Linnaeus)(Diptera, Stratiomyidae)?	Biodiversity Data Journal	e90146	NA	10	NA	Global	NA	Animalia	Arthropoda	Insecta	Diptera	Stratiomyidae	Hermetia	Hermetia ilucens	No	No	Species Distribution/Range	NA	Species Distribution	NA	Observation Data	NA	Main Data Source	No
4H8UW57M	english	Scopus	2021	Quah, Evan S. H.; Lim, Kelvin K.P.; Grismer, L. Lee	On the taxonomic status of Asthenodipsas vertebralis (Boulenger, 1900) (Squamata: Pareidae) in Borneo with the description of a new species	Zootaxa	24 – 44	1	4949	Indonesia	NA	Asia	Animalia	Chordata	Reptilia	Squamata	Pareidae	Pareas, Asthenodipsas	NA	No	No	Biology/Behavior, Species Distribution/Range	NA	Descriptive	NA	Imagery, Observation Data	NA	Minor Data Source	No
4HNS7MA8	english	Scopus	2021	Pahl, Julius; Qumsiyeh, Mazin B.	Orchids of the occupied palestinian territories (West Bank, Palestine)	Mediterranean Botany	NA	NA	42	Palestine	NA	Asia	Plantae	Tracheophyta	Liliopsida	Asparagales	Orchidaceae	NA	NA	NA	NA	Species Distribution/Range	NA	Descriptive	NA	Observation Data	NA	Minor Data Source	No
4HTLHHVW	english	Google Scholar	2021	Lin, Mei-Ying; Perissinotto, Renzo; Clennell, Lynette	Census of the longhorn beetles (Coleoptera, Cerambycidae and Vesperidae) of the Macau SAR, China	ZooKeys	79	NA	1049	People's Republic of China	Macao	Asia	Animalia	Arthropoda	Insecta	Coleoptera	Cerambycidae, Vesperidae	NA	NA	No	Yes	Species Distribution/Range, Biodiversity/Population Assessment	NA	Descriptive	NA	Observation Data	NA	Major Data Source	No
4IDVVSSL	english	Google Scholar	2021	Aristeidou, Maria; Herodotou, Christothea; Ballard, Heidi L; Higgins, Lila; Johnson, Rebecca F; Miller, Annie E; Young, Alison N; Robinson, Lucy D	How do young community and citizen science volunteers support scientific research on biodiversity? The case of inaturalist	Diversity	318	7	13	United States of America	California	North America	NA	NA	NA	NA	NA	NA	NA	NA	NA	Education/Community Engagement	NA	Descriptive	NA	User Information	NA	Main Data Source	Yes
4JB69H24	english	Google Scholar	2021	Hausdorf, Bernhard; Parr, Matt; Shappell, Laura J; Oldeland, Jens; Robinson, David G	The introduction of the European Caucasotachea vindobonensis (Gastropoda: Helicidae) in North America, its origin and its potential range	Biological Invasions	3281–3289	11	23	NA	NA	North America, Europe	Animalia	Mollusca	Gastropoda	Stylommatophora	Helicidae	Caucasotachea	Caucasotachea vindobonensis	No	Yes	Species Distribution/Range	NA	Species Distribution	NA	Observation Data	NA	Minor Data Source	No
4K7FVZCD	english	Google Scholar	2023	Nair, Rahul R; Peterson, A Townsend	Mapping the global distribution of invasive pest Drosophila suzukii and parasitoid Leptopilina japonica: implications for biological control	PeerJ	e15222	NA	11	NA	NA	NA	Animalia	Arthropoda	Insecta	Diptera	Drosophilidae	Drosophila	Drosophila suzukii	No	Yes	Species Distribution/Range	NA	Species Distribution	NA	Observation Data	NA	Minor Data Source	No
4KFHCMFC	english	Google Scholar	2022	Larsen, Elise A; Belitz, Michael W; Guralnick, Robert P; Ries, Leslie	Consistent trait-temperature interactions drive butterfly phenology in both incidental and survey data	Scientific Reports	13370	1	12	United States of America	NA	North America	Animalia	Arthropoda	Insecta	Lepidoptera	NA	NA	NA	No	No	Species Distribution/Range, Biology/Behavior	NA	Species Distribution, Other	Phenology	Observation Data	NA	Major Data Source	No
4KQWG6RS	english	Google Scholar	2022	Ceccolini, Filippo	New records of Sceliphron destillatorium (Illiger, 1807) in some European countries (Hymenoptera: Sphecidae)	Natura Croatica: Periodicum Musei Historiae Naturalis Croatici	121–126	1	31	NA	NA	Europe	Animalia	Arthropoda	Insecta	Hymenoptera	Sphecidae	Sceliphron	Sceliphron destillatorium	No	No	Species Distribution/Range	NA	Descriptive	NA	Observation Data, Imagery	NA	Main Data Source	No
4LKHN84P	english	Google Scholar	2022	Thasun Amarasinghe, AA; Bandara, Sanjaya K; Weerakkody, Sanjaya; Campbell, Patrick D; Marques, David A; Danushka, A Dineth; de Silva, Anslem; Vogel, Gernot	Systematics of the Sri Lankan Water Snakes of the Genus Fowlea Theobald 1868 (Reptilia: Natricidae)	Herpetologica	201–219	3	78	Sri Lanka	NA	Asia	Animalia	Chordata	Reptilia	Squamata	Colubridae	Fowlea	NA	No	No	Biology/Behavior	NA	Image Analysis	NA	Imagery	NA	Minor Data Source	No
4LNSD345	english	Google Scholar	2019	Matson, Tanner A; Wagner, David L; Miller, Scott E	A Revision of North American Lactura (Lepidoptera, Zygaenoidea, Lacturidae)	ZooKeys	75	NA	846	United States of America	NA	North America	Animalia	Arthropoda	Insecta	Lepidoptera	Lacturidae	Lactura	NA	No	No	Species Discovery, Biodiversity/Population Assessment	NA	Descriptive	NA	Identification Data	NA	Minor Data Source	No
4LP7D9LK	english	Google Scholar	2021	de VP Dios, Rodrigo; Ziegler, Joachim; Zeegers, Theo	The American genus Trichopoda (Diptera: Tachinidae) in Europe–Decades of a misidentified invasive species): With 2 figures	Beiträge zur Entomologie= Contributions to Entomology	221–225	2	71	NA	NA	Europe, Oceania	Animalia	Arthropoda	Insecta	Diptera	Tachinidae	Trichopoda	NA	No	Yes	Biology/Behavior	NA	Image Analysis, Descriptive	NA	Imagery, Observation Data	NA	Minor Data Source	No
4M76EP9G	english	Google Scholar	2017	Clements, Jeff C; McCorquodale, David B; Doucet, Denis A; Ogden, Jeffrey B	The Dusky Cockroach in the Canadian Maritimes: establishment, persistence, and ecology.	Journal of the Acadian Entomological Society	NA	NA	13	Canada	New Brunswick, Nova Scotia, Prince Edward Island	North America	Animalia	Arthropoda	Insecta	Blattodea	Ectobiidae	Ectobius	Ectobius lapponicus	No	Yes	Species Distribution/Range	NA	Species Distribution	NA	Observation Data	NA	Minor Data Source	No
4MGYVX46	english	Google Scholar	2021	Schulman, Leif; Lahti, Kari; Piirainen, Esko; Heikkinen, Mikko; Raitio, Olli; Juslén, Aino	The Finnish Biodiversity Information Facility as a best-practice model for biodiversity data infrastructures	Scientific data	137	1	8	Finland	NA	Europe	NA	NA	NA	NA	NA	NA	NA	NA	NA	Data Quality/Comparison	NA	Review	NA	None or Could Not Determine	NA	Major Data Source	No
4MJ55BTQ	english	Google Scholar	2017	Wetterer, James K	Geographic distribution of the African weaver ant, Oecophylla longinoda	Transactions of the American Entomological Society	501–510	2	143	NA	NA	Africa	Animalia	Arthropoda	Insecta	Hymenoptera	Formicidae	Oecophylla	Oecophylla longinoda	No	No	Species Distribution/Range	NA	Species Distribution	NA	Observation Data	NA	Minor Data Source	No
4MN9TNSP	english	Google Scholar	2019	Sullivan, Jon J; Meurk, Colin D; Dawson, Murray I; Hutchison, MA	Crowdsourcing the discovery of new plant naturalisations in Canterbury using iNaturalist NZ	Peninsula	41–55	3	9	New Zealand	Canterburry	Oceania	Plantae	Tracheophyta	NA	NA	NA	NA	NA	No	Yes	Species Distribution/Range	NA	Descriptive, Species Distribution	NA	Observation Data	NA	Main Data Source	No
4MNJ6FSV	english	Google Scholar	2020	Fisher, Samuel R; Del Pinto, Lelani A; Fisher, Robert N	Establishment of brown anoles (Anolis sagrei) across a southern California county and potential interactions with a native lizard species	PeerJ	e8937	NA	8	United States of America	California	North America	Animalia	Chordata	Reptilia	Squamata	Anolidae	Anolis	Anolis sagrei	Yes	No	Species Distribution/Range, Biodiversity/Population Assessment	NA	Species Distribution, Descriptive	NA	Observation Data	NA	Major Data Source	No
4MPEWRUG	english	Google Scholar	2023	Carrell, Joshua D; Phinney, April I; Mueller, Kaeli; Bean, Brennan	Multiscale ecological niche modeling exhibits varying climate change impacts on habitat suitability of Madrean Pine-Oak trees	Frontiers in Ecology and Evolution	1086062	NA	11	United States of America	Southwest United States	North America	Plantae	Tracheophyta	NA	NA	NA	NA	NA	NA	NA	Species Distribution/Range	NA	Species Distribution	NA	Observation Data	NA	Could Not Determine	No
4MYXZT4U	english	Google Scholar	2019	Langor, David W	The diversity of terrestrial arthropods in Canada	ZooKeys	9	NA	819	Canada	NA	North America	Animalia	Arthropoda	NA	NA	NA	NA	NA	Yes	No	Species Distribution/Range	NA	Descriptive, Review	NA	Observation Data	NA	Minor Data Source	No
4NCJ47WJ	english	Google Scholar	2018	Gimmel, Matthew L; Johnston, M Andrew; Merkl, Ottó	Enneboeus marmoratus Champion new to the USA, with a World Catalog of the Family Archeocrypticidae (Coleoptera: Tenebrionoidea)	The Coleopterists Bulletin	269–278	2	72	United States of America	California	North America	Animalia	Arthropoda	Insecta	Coleoptera	Archeocrypticidae	Enneboeus	Enneboeus marmoratus	No	Yes	Species Distribution/Range	NA	Species Distribution	NA	Observation Data	NA	Main Data Source	No
4NY2S536	english	Google Scholar	2023	Ceccolini, Filippo	Update distribution of the mud-dauber wasp Sceliphron fistularium (Dahlbom, 1843)(Hymenoptera: Sphecidae) in South America with new records	Revista Chilena de Entomología	NA	1	49	NA	NA	South America	Animalia	Arthropoda	Insecta	Hymenoptera	Sphecidae	Sceliphron	Sceliphron fistularium	No	No	Species Distribution/Range	NA	Species Distribution	NA	Observation Data	NA	Minor Data Source	No
4NZJVIQJ	english	Google Scholar	2023	Ayala, Félix; Vizcarra, Jhonson K; Castillo-Morales, Karen; Torres-Zevallos, Uriel; Cordero-Maldonado, Cristel; Ampuero-Merino, Lyanne; Herrera-Peralta, Kárlom; De-la-Torre, Gabriel Enrique; Angulo, Fernando; Cárdenas-Alayza, Susana	From social networks to bird enthusiasts: reporting interactions between plastic waste and birds in Peru	Environmental Conservation	136–141	2	50	Peru	NA	South America	Animalia	Chordata	Aves	NA	NA	NA	NA	Yes	NA	Climate Change/Environmental Impact	NA	Descriptive, Image Analysis	NA	Observation Data, Imagery	NA	Minor Data Source	No
4PC6UIS5	english	Google Scholar	2023	Storniolo, Federico; Mangiacotti, Marco; Zuffi, Marco AL; Scali, Stefano; Sacchi, Roberto	Large scale phenotypic characterisation of Hierophis viridiflavus (Squamata: Serpentes): climatic and environmental drivers suggest the role of evolutionary processes in a polymorphic species	Evolutionary Ecology	419–434	3	37	NA	NA	Europe	Animalia	Chordata	Reptilia	Squamata	Colubridae	Hierophis	Hierophis viridiflavus	NA	NA	Biology/Behavior	NA	Image Analysis	NA	Observation Data, Imagery	NA	Main Data Source	No
4PMGWAAN	english	Google Scholar	2022	Marabuto, Eduardo; Pires, Pedro; Romão, Fernando; Lemos, Paulo; Merckx, Thomas	A review of the distribution and ecology of the elusive Brown Hairstreak butterfly Thecla betulae (Lepidoptera, Lycaenidae) in the Iberian Peninsula	Nota Lepidopterologica	101–118	NA	45	NA	NA	Europe	Animalia	Arthropoda	Insecta	Lepidoptera	Lycaenidae	Thecla	Thecla betulae	No	No	Species Distribution/Range	NA	Species Distribution	NA	Observation Data	NA	Minor Data Source	No
4PNQ8J2B	english	Google Scholar	2022	Snijman, DA	A new species of Cyrtanthus (Amaryllidaceae: Cyrtantheae) from the Agulhas Plain, Western Cape, South Africa	South African Journal of Botany	601–604	NA	148	South Africa	NA	Africa	Plantae	Tracheophyta	Liliopsida	Asparagales	Amaryllidaceae	Cyrtanthus	Cyrtanthus novus-annus	Yes	No	Species Discovery, Biology/Behavior	NA	Descriptive	NA	Observation Data, Imagery	NA	Minor Data Source	No
4Q4VYUNG	english	Google Scholar	2022	Giovos, Ioannis; Katsada, Dimitra; Spyridopoulou, Roxani Naasan Aga; Poursanidis, Dimitrios; Doxa, Aggeliki; Katsanevakis, Stelios; Kleitou, Periklis; Oikonomou, Vasiliki; Minasidis, Vasileios; Ozturk, Ayaka A; others	Strengthening Angel Shark Conservation in the Northeastern Mediterranean Sea	Journal of Marine Science and Engineering	269	2	10	Greece	NA	Europe	Animalia	Chordata	Elasmobranchii	Squatiniformes	Squatinidae	Squatina	Squatina australis	Yes	No	Species Distribution/Range	NA	Species Distribution	NA	Observation Data	NA	Major Data Source	No
4QCQFN8G	english	Google Scholar	2017	Sobral-Souza, Thadeu; Lautenschlager, Laís; Morcatty, Thais Queiroz; Bello, Carolina; Hansen, Dennis; Galetti, Mauro	Rewilding defaunated Atlantic Forests with tortoises to restore lost seed dispersal functions	Perspectives in ecology and conservation	300–307	4	15	NA	NA	South America	Animalia	Chordata	Reptilia	Testudines	Testudinidae	Chelonoidis	Chelonoidis Carbonarius, Chelonoidis denticulatus	Yes	No	Species Distribution/Range	NA	Species Distribution	NA	Observation Data	NA	Minor Data Source	No
4QSXMC5K	english	Google Scholar	2021	ATHA, DANIEL; LEWIS, LYNETTE; WOLKENBERG, SANDY; WERIER, DAVID; ALBACH, DIRK C	FIRST REPORT OF VERONICA SUBLOBATA (PLANTAGINACEAE) FOR NEW YORK	Phytoneuron	001-5	NA	27	United States of America	New York	North America	Plantae	Tracheophyta	Magnoliopsida	Lamiales	Plantaginaceae	Veronica	Veronica sublobata	NA	Yes	Species Distribution/Range	NA	Species Distribution	NA	Observation Data	NA	Main Data Source	No
4RC9VA22	english	Google Scholar	2021	Encarnação, João; Teodósio, Maria Alexandra; Morais, Pedro	Citizen science and biological invasions: a review	Frontiers in Environmental Science	602980	NA	8	NA	NA	NA	NA	NA	NA	NA	NA	NA	NA	NA	NA	Education/Community Engagement	NA	Review	NA	Other	Discussed as Concept	Major Data Source	No
4RFUFE28	english	Google Scholar	2020	Belitz, Michael W; Larsen, Elise A; Ries, Leslie; Guralnick, Robert P	The accuracy of phenology estimators for use with sparsely sampled presence-only observations	Methods in Ecology and Evolution	1273–1285	10	11	United States of America	NA	North America	Plantae	Tracheophyta	NA	NA	NA	NA	NA	No	No	Biology/Behavior, Other	model testing	Image Analysis, Other	regression model	Imagery, Observation Data	NA	Major Data Source	No
4RNHNMXP	english	Google Scholar	2021	Iankoshvili, Giorgi; Tarkhnishvili, David	Distribution of snakes (Reptilia: Serpentes) in Georgia: Social media networks help to improve scientific knowledge	Zoology in the Middle East	228–239	3	67	Georgia	NA	Europe	Animalia	Chordata	Reptilia	Squamata	NA	NA	NA	No	No	Species Distribution/Range, Biodiversity/Population Assessment, Data Quality/Comparison	NA	Descriptive	NA	Observation Data	NA	Could Not Determine	No
4S6MTSBF	english	Google Scholar	2019	Chen, Da; Garmulewicz, Alysia; Merner, Caroline; Elphinstone, Cassandra; Leggott, Conor; Dewar, Heather	Encouraging youth engagement in marine protected areas: A survey of best practices in Canada	Aquatic Conservation: Marine and Freshwater Ecosystems	223–232	NA	29	Canada	NA	North America	NA	NA	NA	NA	NA	NA	NA	No	No	Education/Community Engagement	NA	Review	NA	None or Could Not Determine	NA	Could Not Determine	No
4SHYMPQ5	english	Google Scholar	2022	Géron, Charly; Lembrechts, Jonas J; Nijs, Ivan; Monty, Arnaud	Woody invaders from contrasted climatic origins distribute differently across the urban-to-rural gradient in oceanic Europe–Is it trait-related?	Urban Forestry & Urban Greening	127694	NA	75	Belgium	NA	Europe	Plantae	NA	NA	NA	NA	NA	NA	No	Yes	Species Distribution/Range	NA	Descriptive	NA	Observation Data	NA	Main Data Source	Yes
4TG56ISP	english	Google Scholar	2020	Lupoli, Roland; Van, Torsten; Heyden, Paride Dioli	Erthesina Spinola, 1837–a new alien genus for Europe found in Albania (Hemiptera: Pentatomidae)	Heteroptera Poloniae-Acta Faunistica. Opole	121–123	NA	14	Albania	NA	Europe	Animalia	Arthropoda	Insecta	Hemiptera	Pentatomidae	Erthesina	NA	No	Yes	Species Distribution/Range, Biology/Behavior	NA	Descriptive, Image Analysis	NA	Observation Data, Imagery	NA	Main Data Source	No
4TNY3ZRJ	english	Google Scholar	2023	Chan, Jeffery CF	The non-native freshwater fishes of Hong Kong: diversity, distributions, and origins	RAFFLES BULLETIN OF ZOOLOGY	128–168	NA	71	People's Republic of China	Hong Kong	Asia	Animalia	Chordata	NA	NA	NA	NA	NA	No	Yes	Species Distribution/Range	NA	Species Distribution	NA	Observation Data	NA	Minor Data Source	No
4TVJEY7Z	english	Google Scholar	2022	Ojeda, Valeria; Chazarreta, M Laura; Masello, Juan F; Buglione-Rodríguez, Fiorella; Failla, Mauricio	European starlings expand into Patagonia. Time for action	Global Ecology and Conservation	e02295	NA	39	Argentina, Chile	Patagonia	South America	Animalia	Chordata	Aves	Passeriformes	Sturnidae	Sturnus	Sturnus vulgaris	No	Yes	Species Distribution/Range	NA	Species Distribution	NA	Observation Data	NA	Minor Data Source	No
4TVYGYDP	english	Google Scholar	2019	Ihlow, Flora; Farooq, H; Qvozdik, V; Hofmeyr, M; Conradie, Werner; Harvey, J; Campbell, P; Verburgt, Luke; Fritz, Uwe	Geographic range extension of Speke's Hinge-back Tortoise Kinixys spekii Gray, 1863	Amphibian and Reptile Conservation	61-67	2	13	NA	NA	Africa	Animalia	Chordata	Reptilia	Testudines	Testudinidae	Kinixys	Kinixys spekii	Yes	No	Species Distribution/Range, Biodiversity/Population Assessment	NA	Species Distribution	NA	Observation Data	NA	Minor Data Source	No
4VJHBEKS	english	Google Scholar	2022	GEORGIEV, DILIAN	Observations of terrestrial vertebrates at South Coastal Kenya: a short note	ZooNotes	NA	NA	NA	Kenya	NA	Africa	Animalia	Chordata	Reptilia, Aves, Mammalia	NA	NA	NA	NA	No	No	Species Distribution/Range	NA	Descriptive	NA	None or Could Not Determine	NA	Could Not Determine	No
4WI9EEKR	english	Google Scholar	2021	Amat, Felix	Evolution of morphology in Western Palaearctic salamanders: do climate and reproductive mode drive body size and shape in terrestrial salamanders?	Salamandra	NA	1	57	NA	NA	Europe, Asia, Africa	Animalia	Chordata	Amphibia	Caudata	Salamandridae	NA	NA	NA	NA	Species Distribution/Range	NA	Species Distribution	NA	Observation Data	NA	Minor Data Source	No
4XUDU6NS	english	Google Scholar	2017	van der Heyden, Torsten	Notes on Plinachtus imitator (Reuter, 1891), including the first records for Albania (Hemiptera: Heteroptera: Coreidae: Coreinae: Gonocerini)	BV news Publicaciones Científicas	68–73	77	6	Albania	NA	Europe	Animalia	Arthropoda	Insecta	Hemiptera	Coreidae	Plinachtus	Plinachtus imitator	No	No	Species Distribution/Range	NA	Species Distribution	NA	Observation Data	NA	Major Data Source	No
4Y2G9V75	spanish	Google Scholar	2022	Romero, Emilia Peñaherrera; Espinoza, Sandra; De la Torre, Daniela; Espinoza, Daniela; Cisneros-Heredia, Diego F	Integrando la ciencia ciudadana y la educación para fomentar los vínculos entre las personas y la naturaleza en áreas urbanas	Esferas	112–133	NA	3	Ecuador	Quito	South America	NA	NA	NA	NA	NA	NA	NA	No	No	Education/Community Engagement	NA	Descriptive	NA	None or Could Not Determine	NA	Major Data Source	Yes
4Y8HN7X7	english	Google Scholar	2021	Jasku\la, Radomir; Kolanowska, Marta; Michalski, Marek; Schwerk, Axel	From phenology and habitat preferences to climate change: Importance of citizen science in studying insect ecology in the continental scale with American Red Flat Bark Beetle, Cucujus clavipes, as a model species	Insects	369	4	12	Canada, United States of America	NA	North America	Animalia	Arthropoda	Insecta	Coleoptera	Cucujidae	Cucujus	Cucujus clavipes	No	No	Species Distribution/Range, Biology/Behavior, Climate Change/Environmental Impact	NA	Descriptive, Species Distribution	NA	Observation Data	NA	Main Data Source	No
4YGIGEP8	english	Google Scholar	2017	Ballard, Heidi L; Robinson, Lucy D; Young, Alison N; Pauly, Gregory B; Higgins, Lila M; Johnson, Rebecca F; Tweddle, John C	Contributions to conservation outcomes by natural history museum-led citizen science: Examining evidence and next steps	Biological Conservation	87–97	NA	208	NA	NA	NA	NA	NA	NA	NA	NA	NA	NA	Yes	Yes	Other	citizen science, natural history museums, conservation	Review	NA	User Information	NA	Minor Data Source	Yes
4Z3QH5WN	english	Google Scholar	2023	Demetriou, Jakovos; Radea, Canella; Peyton, Jodey M; Groom, Quentin; Roques, Alain; Rabitsch, Wolfgang; Seraphides, Nicos; Arianoutsou, Margarita; Roy, Helen E; Martinou, Angeliki F	The Alien to Cyprus Entomofauna (ACE) database: a review of the current status of alien insects (Arthropoda, Insecta) including an updated species checklist, discussion on impacts and recommendations for informing management	NeoBiota	11–42	NA	83	Cyprus	NA	Europe	Animalia	Arthropoda	Insecta	NA	NA	NA	NA	No	Yes	Biodiversity/Population Assessment	NA	Population Measure	NA	Observation Data	NA	Major Data Source	Yes
52ESQ5R9	english	Google Scholar	2023	Acuña Castillo, Rafael; Jiménez, José Esteban; Blanco Coto, Mario Alberto; Bezerra Silva, Luiz Eduardo	Ricciocarpos natans (Marchantiophyta, Ricciaceae), new to Costa Rica, with a survey of its presence in Latin America	Acta botánica mexicana	NA	130	NA	NA	NA	North America, South America	Plantae	Marchantiophyta	Marchantiopsida	Marchantiales	Ricciaceae	Ricciocarpos	Ricciocarpos natans	No	No	Species Distribution/Range	NA	Species Distribution	NA	Observation Data	NA	Minor Data Source	No
532HNFRG	english	Google Scholar	2021	Koen, Erin L; Newton, Erica J	Outreach increases detections of an invasive species in a crowdsourced monitoring program	Biological Invasions	2611–2620	8	23	Canada	Ontario	North America	Animalia	Chordata	Mammalia	Artiodactyla	Suidae	Sus	Sus scrofa	No	Yes	Education/Community Engagement	NA	Descriptive	NA	Observation Data	NA	Major Data Source	No
53E9D3B3	english	Google Scholar	2023	Terenzini, John; Li, Yiqian; Falkenberg, Laura J	Unlocking Hong Kong’s hidden jellyfish diversity with citizen science	Regional Studies in Marine Science	102896	NA	62	People's Republic of China	Hong Kong	Asia	Animalia	Cnidaria	NA	NA	NA	NA	NA	No	No	Species Distribution/Range	NA	Species Distribution	NA	Observation Data	NA	Major Data Source	Yes
53ISUIFT	english	Google Scholar	2022	Muylaert, Renata L; Kingston, Tigga; Luo, Jinhong; Vancine, Maurício Humberto; Galli, Nikolas; Carlson, Colin J; John, Reju Sam; Rulli, Maria Cristina; Hayman, David TS	Present and future distribution of bat hosts of sarbecoviruses: implications for conservation and public health	Proceedings of the Royal Society B	20220397	1975	289	NA	NA	Europe, Asia	Animalia	Chordata	Mammalia	Chiroptera	NA	NA	NA	No	No	Species Distribution/Range, Other	Disease spread	Species Distribution	NA	Observation Data	NA	Minor Data Source	No
53PN454B	english	Google Scholar	2020	McDonough MacKenzie, Caitlin; Gallinat, Amanda S; Zipf, Lucy	Low-cost observations and experiments return a high value in plant phenology research	Applications in plant sciences	e11338	4	8	NA	NA	NA	Plantae	NA	NA	NA	NA	NA	NA	NA	NA	Data Quality/Comparison	NA	Review	NA	None or Could Not Determine	NA	Minor Data Source	No
53RSWD48	english	Google Scholar	2021	Franck, Alan R; Gann, George D; Sadle, Jimi; Farid, Arian	Sharpening plant taxonomy in South Florida: Baccharis and Melanthera (Asteraceae), Borreria and Chiococca (Rubiaceae), and Lantana (Verbenaceae)	Phytologia. Submitted	NA	NA	NA	United States of America	Florida	North America	Plantae	Tracheophyta	Magnoliopsida	Asterales, Lamiales, Gentianales	Asteraceae, Verbenaceae, Rubiaceae	NA	NA	NA	NA	Species Discovery	NA	Could Not Determine	NA	None or Could Not Determine	NA	Minor Data Source	No
54Z4T3S7	english	Google Scholar	2023	Nowaczyk, Antoine; Vincent, Dorothée; Curd, Amelia; Antajan, Elvire; Massé, Cécile	Invasion along the French Atlantic coast by the non-native, carnivorous planktonic comb jelly Mnemiopsis leidyi: can an impact on shellfish farming be expected?	BioInvasions Records	371–384	2	12	France	NA	Europe	Animalia	Ctenophora	Tentaculata	Lobata	Bolinopsidae	Mnemiopsis	Mnemiopsis leidyi	No	Yes	Species Distribution/Range	NA	Species Distribution	NA	Observation Data	NA	Minor Data Source	No
55UKNF4K	spanish	Google Scholar	2016	Pérez-Arteaga, Alejandro; Monterrubio-Rico, Tiberio C	Confirmación de presencia de Sturnus vulgaris (Aves: Passeriformes) en Michoacán y Guanajuato, México	Biológicas	45–49	NA	18	Mexico	Michoacán, Guanajuato	North America	Animalia	Chordata	Aves	Passeriformes	Sturnidae	Sturnus	Sturnus vulgaris	No	Yes	Species Distribution/Range	NA	Species Distribution	NA	Observation Data	NA	Minor Data Source	No
55V3PFX5	spanish	Google Scholar	2017	Lorenzo, Consuelo; Bolaños-Citalán, Jorge; Sántiz, Eugenia; Navarrete, Darío	Diversidad y conservación de los mamíferos terrestres de Chiapas, México	Revista mexicana de biodiversidad	735–754	3	88	Mexico	Chiapas	North America	Animalia	Chordata	Mammalia	NA	NA	NA	NA	Yes	No	Species Distribution/Range, Biodiversity/Population Assessment	NA	Species Distribution, Population Measure	NA	Observation Data	NA	Minor Data Source	No
55WW7CCN	english	Google Scholar	2019	Skvarla, Michael J; Machtinger, Erika T	Deer keds (Diptera: Hippoboscidae: Lipoptena and Neolipoptena) in the United States and Canada: New state and county records, pathogen records, and an illustrated key to species	Journal of medical entomology	744–760	3	56	United States of America	NA	North America	Animalia	Arthropoda	Insecta	Diptera	Hippoboscidae	Lipoptena, Neolipoptena	Lipoptena cervi, Lipoptena depressa, Lipoptena mazamae	No	No	Species Distribution/Range	NA	Species Distribution, Descriptive	NA	Observation Data	NA	Minor Data Source	No
56D4X6XJ	english	Google Scholar	2021	Caballero-Villalobos, Lina; Fajardo-Gutiérrez, Francisco; Calbi, Mariasole; Silva-Arias, Gustavo A	Climate change can drive a significant loss of suitable habitat for Polylepis quadrijuga, a treeline species in the sky islands of the Northern Andes	Frontiers in Ecology and Evolution	661550	NA	9	Colombia	northern Andes	South America	Plantae	Tracheophyta	Magnoliopsida	Rosales	Rosaceae	Polylepis	Polylepis quadrijuga	No	No	Species Distribution/Range, Climate Change/Environmental Impact	NA	Species Distribution	NA	Observation Data	NA	Major Data Source	No
56DWBHNI	english	Google Scholar	2022	Giuliano, Davide	Orthopteran diversity and distribution in the Monviso Natural Park (Western Italian Alps)(Insecta: Orthoptera)	Fragmenta entomologica	45–64	1	54	Italy	Monviso massif, Cottian Alps	Europe	Animalia	Arthropoda	Insecta	Orthoptera	NA	NA	NA	Yes	No	Species Distribution/Range	NA	Species Distribution	NA	Observation Data	NA	Minor Data Source	No
56W2WHZR	english	Google Scholar	2022	Landschoff, Jannes; Griffiths, Charles L; Atkinson, Lara J; Sink, Kerry J; Botha, Thomas P	Additions to the marine decapod (Crustacea: Decapoda) fauna of South Africa	Western Indian Ocean Journal of Marine Science	65–76	1	21	South Africa	NA	Africa	Animalia	Arthropoda	Malacostraca	Decapoda	NA	NA	NA	No	No	Species Distribution/Range	NA	Descriptive	NA	Observation Data	NA	Minor Data Source	No
576GT6UZ	english	Google Scholar	2020	Paiero, Steve; Luk, Stephen PL; Beaton, Denise	The first eastern North American records for the introduced European rhyparochromids Drymus brunneus (Sahlberg) and Raglius alboacuminatus (Goeze), and an additional record of Gastrodes grossipes (DeGeer) in North America	The Journal of the Entomological Society of Ontario	25–31	NA	151	NA	NA	North America	Animalia	Arthropoda	Insecta	Hemiptera	Rhyparochromidae	Raglius	Raglius alboacuminatus	No	Yes	Species Distribution/Range	NA	Species Distribution	NA	Observation Data	NA	Minor Data Source	No
5865ACQT	english	Google Scholar	2023	Chalmers, Carl; Fergus, Paul; Wich, Serge; Longmore, Steven N; Walsh, Naomi Davies; Stephens, Philip A; Sutherland, Chris; Matthews, Naomi; Mudde, Jens; Nuseibeh, Amira	Removing Human Bottlenecks in Bird Classification Using Camera Trap Images and Deep Learning	Remote Sensing	2638	10	15	NA	NA	NA	NA	NA	NA	NA	NA	NA	NA	No	No	Other	visual classification	Image Analysis	NA	Imagery	NA	Minor Data Source	No
587XYP3Y	english	Google Scholar	2019	Pascoe, Emily L; Marcantonio, Matteo; Caminade, Cyril; Foley, Janet E	Modeling potential habitat for Amblyomma tick species in California	Insects	201	7	10	United States of America	California	North America	Animalia	Arthropoda	Arachnida	Ixodida	Ixodidae	Amblyomma	NA	No	Yes	Species Distribution/Range	NA	Species Distribution	NA	Observation Data	NA	Minor Data Source	No
58R2Q5RR	english	Google Scholar	2023	Weiss, Merlin; Kalki, Yatin	Trophic Niche Partitioning between Sympatric Naja naja and Ptyas mucosa: Crowdsourced Data in Application to Community Ecology	Journal of Herpetology	107–115	1	57	NA	NA	Asia	Animalia	Chordata	Reptilia	Squamata	Elapidae, Colubridae	NA	NA	No	No	Biology/Behavior	NA	Image Analysis	NA	Imagery	NA	Minor Data Source	No
597BALMH	spanish	Google Scholar	2015	Peña-Martínez, Rebeca; Muñoz, AL; Ramos, G; Terrón, y R	Listado de plantas hospedantes del complejo Melanaphis sacchari/sorghi (Hemiptera: Aphididae), registros internacionales y potenciales en México	Entomología Mexicana	582–587	NA	2	Mexico	NA	North America	Animalia	Arthropoda	Insecta	Hemiptera	Aphididae	Melanaphis	Melanaphis sacchari, Melanaphis sorghi	No	Yes	Biology/Behavior	NA	Descriptive	NA	None or Could Not Determine	NA	Could Not Determine	No
5984RCEJ	english	Google Scholar	2022	LaBar, Caitlin C; Pelham, Jonathan P; Kondla, Norbert G	A New Species of Celastrina from the Northwestern United States and Southwestern Canada with a Lectotype Designation of Lycaena pseudargiolus var. nigrescens Fletcher (Lycaenidae: Polyommatinae)	The Taxonomic Reprot of International Lepidoptera Survey	NA	NA	8	United States of America, Canada	NA	North America	Animalia	Arthropoda	Insecta	Lepidoptera	Lycaenidae	Celastrina	NA	No	No	Species Distribution/Range	NA	Species Distribution	NA	Observation Data	NA	Minor Data Source	No
59GG56DM	english	Google Scholar	2022	Langor, David W; Anderson, Robert S; Bouchard, Patrice; Langor, Stephen D	New records of Curculionoidea from Newfoundland and Labrador, with the first records of Orthochaetes setiger ([Beck])(Curculionidae, Curculioninae, Styphlini) for North America	ZooKeys	125–162	NA	1136	Canada	New Foundland, Labrador	North America	Animalia	Arthropoda	Insecta	Coleoptera	NA	NA	NA	No	No	Species Distribution/Range	NA	Descriptive	NA	Observation Data	NA	Minor Data Source	No
5A2IA9MK	english	Google Scholar	2022	Busschau, Theo; Boissinot, Stephane	Habitat determines convergent evolution of cephalic horns in vipers	Biological Journal of the Linnean Society	652–664	4	135	NA	Global	NA	Animalia	Chordata	Reptilia	Squamata	Viperidae	NA	NA	No	No	Biology/Behavior	NA	Image Analysis	NA	Imagery	NA	Major Data Source	No
5A3MHNR4	english	Google Scholar	2023	Fritz, Uwe; Grismer, L Lee; Asztalos, Marika	Hybrid zones of Natrix helvetica and N. natrix: Phenotype data from iNaturalist and genetics reveal concordant clines and the value of species-diagnostic morphological traits	Vertebrate Zoology	383–395	NA	73	Germany, Austria, Italy	NA	Europe	Animalia	Chordata	Reptilia	Squamata	Colubridae	Natrix	Natrix helvetica, Natrix natrix	No	No	Biology/Behavior, Species Distribution/Range	NA	Image Analysis	NA	Imagery	NA	Major Data Source	No
5A6GHXBG	english	Google Scholar	2023	Alencar, Carlos Eduardo Rocha Duarte; Gomes, Francisco Jackson da Silva; Alves, Izaíra Carla Ferreira; Machado, Renato Jose Pires	New records, extended and updated geographic distribution of the South American native antlion Dimares elegans (Perty, 1833)(Neuroptera, Myrmeleontidae)	Revista Brasileira de Entomologia	e20220085	NA	66	NA	NA	South America	Animalia	Arthropoda	Insecta	Neuroptera	Myrmeleontidae	Dimares	Dimares elegans	No	No	Species Distribution/Range	NA	Species Distribution	NA	Observation Data	NA	Minor Data Source	No
5AFE5W86	english	Google Scholar	2018	Martin, Thomas E; Monkhouse, Joseph; O’Connell, Darren P; Analuddin, Kangkuso; Karya, Adi; Priston, Nancy EC; Palmer, Charlotte A; Harrison, Barnabas; Baddams, Jack; Mustari, Abdul H; others	Distribution and status of threatened and endemic marsupials on the offshore islands of south-east Sulawesi, Indonesia	Australian Mammalogy	76–81	1	41	Indonesia	Sulawesi	Asia, Oceania	Animalia	Chordata	Mammalia	Diprotodontia	Phalangeridae	Ailurops, Strigocuscus	Ailurops ursinus, Strigocuscus celebensis, Strigocuscus pelengensis	Yes	No	Species Distribution/Range	NA	Descriptive	NA	Observation Data	NA	Minor Data Source	No
5AIGTV6K	english	Google Scholar	2023	Kosterin, Oleg E	Natural range, habitats and populations of wild peas (Pisum L.)	Genetic Resources and Crop Evolution	1051–1083	4	70	NA	NA	Africa, Europe, Asia	Plantae	Tracheophyta	Magnoliopsida	Fabales	Fabaceae	Pisum	NA	No	No	Species Distribution/Range	NA	Review	NA	Observation Data	NA	Minor Data Source	Yes
5AK7KSFI	english	Google Scholar	2020	Burlacu, Alexandru	Overview of computer vision supervised learning techniques for low-data training	Journal of Engineering Sciences	197–207	4	NA	NA	NA	NA	NA	NA	NA	NA	NA	NA	NA	NA	NA	Other	computer science machine learning	Image Analysis	machine learning models	Imagery	NA	Could Not Determine	NA
5AWAXCMI	english	Google Scholar	2023	Padrón, Pablo Sebastián; Brito-Vera, Gabriel A; Palomeque-Briones, Mishelle; Dueñas-Galvis, Estefanía; Nakahara, Shinichi	An updated checklist of the butterflies (Lepidoptera: Papilionoidea) of Guayaquil, Ecuador	Revista Chilena de Entomología	NA	1	49	Ecuador	Guayaquil	South America	Animalia	Arthropoda	Insecta	Lepidoptera	Papilionoidea	NA	NA	No	No	Species Distribution/Range	NA	Species Distribution	NA	Observation Data	NA	Minor Data Source	No
5C4RF5LR	english	Google Scholar	2020	Frank, JL; Siegel, N; Schwarz, CF; Araki, B; Vellinga, EC	Xerocomellus (Boletaceae) in western North America	Fungal Systematics and Evolution	265–288	1	6	NA	western	North America	Fungi	Basidiomyocota	Agaricomycetes	Boletales	Boletaceae	Xerocomellus	NA	No	No	Species Distribution/Range, Biology/Behavior	NA	Species Distribution, Image Analysis	NA	Observation Data, Imagery	NA	Minor Data Source	No
5CIBP5IZ	english	Google Scholar	2021	JSTF, DA Silva; Grazia, Jocelia; Barão, Kim Ribeiro	Redescription of Steleocoris Mayr, 1864 and Theloris Thunberg, 1783 (Hemiptera: Pentatomidae), two poorly known African stink bugs.	Zootaxa	zootaxa–4938	4	4938	South Africa	NA	Africa	Animalia	Chordata	Insecta	Hemiptera	Pentatomidae	Steleocoris, Theloris	Steleocoris comma, Theloris costata	No	No	Species Distribution/Range	NA	Species Distribution	NA	Observation Data	NA	Minor Data Source	No
5D6NDF7M	english	Google Scholar	2021	Marcenò, Corrado; Padullés Cubino, Josep; Chytr?, Milan; Genduso, Emanuele; Gristina, Alessandro Silvestre; La Rosa, Alfonso; Salemi, Dario; Landucci, Flavia; Pasta, Salvatore; Guarino, Riccardo	Plant hunting: exploring the behaviour of amateur botanists in the field	Biodiversity and Conservation	3265–3278	11	30	Italy	Sicily	Europe	Plantae	NA	NA	NA	NA	NA	NA	No	No	Education/Community Engagement	NA	Other	User Preferences	Observation Data, User Information	NA	Main Data Source	No
5DASANKT	english	Google Scholar	2019	SUNDAR, KS GOPI; KOLI, VIJAY KUMAR; KITTUR, SWATI	Advancing regional ornithology using freely available online images: the case of the distribution of the Variable Wheatear Oenanthe picata in India	BirdingASIA	30-33	NA	32	India	NA	Asia	Animalia	Chordata	Aves	Passeriformes	Muscicapidae	Oenanthe	Oenanthe picata	Yes	No	Species Distribution/Range, Data Quality/Comparison	NA	Species Distribution, Image Analysis	NA	Observation Data, Imagery	NA	Major Data Source	No
5DWRZEE3	english	Google Scholar	2019	Bowser, Matthew L	Archaeognatha of Canada	ZooKeys	205	819	NA	Canada	NA	North America	Animalia	Arthropoda	Insecta	Archaeognatha	NA	NA	NA	No	No	Species Discovery, Species Distribution/Range	NA	Descriptive, Review	NA	Observation Data	NA	Minor Data Source	No
5E2VLB5C	english	Google Scholar	2021	Teruel, Rolando; Turiel, Carlos	"New kid on the block": The West Africian Scorpion Hottentotta Hottentotta (Fabricius, 1787)(Scorpiones: Buthidae) may have	Euscorpius	1–107	NA	39	Spain	NA	Europe	Animalia	Arthropoda	Arachnida	Scorpiones	Buthidae	Hottentotta	Hottentotta hottentotta	No	Yes	Species Distribution/Range	NA	Descriptive	NA	Observation Data	NA	Main Data Source	No
5FIFR325	english	Google Scholar	2021	Oberprieler, RG; Morton, AS; van Noort, S	The life history of Vegetia grimmia (Geyer, 1832)(Saturniidae: Bunaeinae: Micragonini), with an account of its discovery, distribution and taxonomic distinction	Metamorphosis	74–92	NA	32	South Africa	Western Cape	Africa	Animalia	Arthropoda	Insecta	Lepidoptera	Saturniidae	Vegetia	Vegetia grimmia	NA	NA	Species Distribution/Range	NA	Species Distribution	NA	Observation Data	NA	Minor Data Source	No
5FK4FQUZ	english	Google Scholar	2016	Santa-Cruz, Roy; Delgado, CJA; Salas, Cinthya Y; von May, Rudolf	New distributional records of the Amazon River Frog Lithobates palmipes (Spix, 1824) in Peru	Amphibian & Reptile Conservation	17–20	1	10	Peru	NA	South America	Animalia	Chordata	Amphibia	Anura	Ranidae	Lithobates	Lithobates palmipes	No	No	Species Distribution/Range	NA	Species Distribution	NA	Observation Data	NA	Minor Data Source	No
5FL8M2MI	english	Google Scholar	2021	Pearson, Andrew J; Nicolas, Jeane EF; Lancaster, Jane E; Symes, C Wymond	Characterization and Lifetime Dietary Risk Assessment of Eighteen Pyrrolizidine Alkaloids and Pyrrolizidine Alkaloid N-Oxides in New Zealand Honey	Toxins	843	12	13	New Zealand	NA	Oceania	Plantae	Tracheophyta	Magnoliopsida	Asterales, Boraginales	Asteraceae, Boraginaceae	NA	NA	No	Yes	Species Distribution/Range	NA	Descriptive	NA	Observation Data	NA	Minor Data Source	No
5H7YFA3C	english	Google Scholar	2022	Sennikov, Alexander; Khassanov, Furkat O; Pulatov, Sardor O	Iris bucharica (Iridaceae): A century of confusion is resolved with the description of I. chrysopetala, a new species from southern Central Asia	Memoranda Societatis pro Fauna et Flora Fennica	NA	NA	NA	Uzbekistan, Tajikistan, Afghanistan	NA	Asia	Plantae	Tracheophyta	Liliopsida	Asparagales	Iridaceae	Iris	Iris bucharica	No	No	Species Distribution/Range	NA	Species Distribution	NA	Observation Data	NA	Minor Data Source	No
5H92W679	english	Google Scholar	2018	Roble, Steven M	Carpenter and Leopard Moths of Virginia (Lepidoptera: Cossoidea: Cossidae, Dudgeoneidae).	Banisteria	NA	51	NA	United States of America	Virginia	North America	Animalia	Arthropoda	Insecta	Lepidoptera	Cossidae, Dudgeoneidae	NA	NA	No	No	Species Distribution/Range	NA	Descriptive	NA	Observation Data	NA	Minor Data Source	No
5HUWPZ3J	english	Google Scholar	2019	Krakowiak, Alaina; Shaw, Joey	The Vascular Flora of Orchard Knob Reservation, Chattanooga, Tennessee	Castanea	161–178	2	84	United States of America	Chaatanooga	South America	Plantae	Tracheophyta	NA	NA	NA	NA	NA	No	No	Species Distribution/Range	NA	Species Distribution	NA	Observation Data	NA	Minor Data Source	No
5HXFLEIQ	english	Google Scholar	2023	EGGER, J MARK	THE IDENTITY AND STATUS OF CASTILLEJA SUBALPINA EASTWOOD AND CASTILLEJA LONGIFLORA KUNZE (OROBANCHACEAE)	Phytoneuron	001-19	NA	8	Mexico	Oaxaca	North America	Plantae	Tracheophyta	Magnoliopsida	Lamiales	Orobanchaceae	Catillega	Catillega subalpina	No	No	Species Distribution/Range, Biology/Behavior	NA	Descriptive	NA	Observation Data	NA	Minor Data Source	No
5JJNPTF2	english	Google Scholar	2018	da Silva, Paul G	A unique bioblitz at Point Reyes National Seashore, Marin County, California, USA	The Pan-Pacific Entomologist	22–26	1	94	United States of America	California	North America	Animalia	Arthropoda	Insecta	NA	NA	NA	NA	No	No	Species Distribution/Range	NA	Species Distribution	NA	Observation Data	NA	Main Data Source	Yes
5JKCEKP6	english	Google Scholar	2022	Hartmann, Maximilian C; Schott, Moritz; Dsouza, Alishiba; Metz, Yannick; Volpi, Michele; Purves, Ross S	A text and image analysis workflow using citizen science data to extract relevant social media records: Combining red kite observations from Flickr, eBird and iNaturalist	Ecological Informatics	101782	NA	71	United Kingdom	NA	Europe	Animalia	Chordata	Aves	Accipitriformes	Accipitridae	Milvus	Milvus milvus	No	No	Species Distribution/Range, Data Quality/Comparison	NA	Descriptive, Image Analysis, Other	Machine learning model	Imagery, Observation Data	NA	Major Data Source	No
5LFT5KNM	english	Google Scholar	2022	Polašek, Ozren; Bellingan, Terence; van Noort, Simon	A new species of paper wasp from the genus Ropalidia Guérin-Méneville from South Africa (Hymenoptera, Vespidae).	Journal of Hymenoptera Research	NA	90	NA	South Africa	NA	North America	Animalia	Arthropoda	Insecta	Hymenoptera	Vespidae	Ropalidia	NA	No	No	Biology/Behavior, Species Discovery, Species Distribution/Range	NA	Descriptive	NA	Imagery, Observation Data	NA	Minor Data Source	No
5LPVT43Y	english	Google Scholar	2020	Harron, Paulina; Joshi, Omkar; Edgar, Christopher B; Paudel, Shishir; Adhikari, Arjun	Predicting kudzu (Pueraria montana) spread and its economic impacts in timber industry: a case study from Oklahoma	PloS one	e0229835	3	15	United States of America	Oklahoma	North America	Plantae	Tracheophyta	Magnoliopsida	Fabales	Fabaceae	Pueraria	Pueraria montana	Yes	No	Species Distribution/Range, Climate Change/Environmental Impact	NA	Descriptive, Species Distribution	NA	Observation Data	NA	Minor Data Source	No
5M7ZJ56N	english	Google Scholar	2020	Ceccolini, Filippo; Pizzocaro, Lucia; Cianferoni, Fabio	New records of Orthoptera from Molise (Southern Italy) with an updated provisional checklist	Fragmenta entomologica	85–99	1	52	Italy	Molise	Europe	Animalia	Arthropoda	Insecta	Orthoptera	NA	NA	NA	No	Yes	Species Distribution/Range	NA	Species Distribution	NA	Observation Data	NA	Major Data Source	No
5MCNYWIW	english	Google Scholar	2022	Sharma, Shubhi; Andrus, Robert; Bergeron, Yves; Bogdziewicz, Michal; Bragg, Don C; Brockway, Dale; Cleavitt, Natalie L; Courbaud, Benoit; Das, Adrian J; Dietze, Michael; others	North American tree migration paced by climate in the West, lagging in the East	Proceedings of the National Academy of Sciences	e2116691118	3	119	United States of America	NA	North America	Plantae	Tracheophyta	NA	NA	NA	NA	NA	No	No	Species Distribution/Range, Climate Change/Environmental Impact	NA	Species Distribution	NA	Observation Data	NA	Could Not Determine	No
5MMRRBJ4	english	Google Scholar	2022	Paulson, Dennis R	Nocturnal roosting of neotropical libellulid dragonflies: perhaps only Orthemis roosts in groups	Notulae odonatologicae	285–290	7	9	Costa Rica, Panama	NA	North America	Animalia	Arthropoda	Insecta	Odonata	Libelluloidea	NA	NA	No	No	Biology/Behavior	NA	Descriptive	NA	Imagery	NA	Main Data Source	No
5MYMJ9KT	english	Google Scholar	2018	Vásquez-Restrepo, Juan D; Lapwong, Yingyod	Confirming the presence of a fourth species of non-native house gecko of the genus Hemidactylus Oken, 1817 (Squamata, Gekkonidae) in Colombia	Check List	665–669	4	14	Colombia	NA	South America	Animalia	Chordata	Reptilia	Squamata	Gekkonidae	Hemidactylus	Hemidactylus garnotii	No	Yes	Species Distribution/Range, Biology/Behavior	NA	Descriptive	NA	Observation Data	NA	Minor Data Source	NA
5NF5NQ2V	english	Google Scholar	2020	Lonsinger, Robert C; Kluever, Bryan M; Hall, Lucas K; Larsen, Randy T; Gese, Eric M; Waits, Lisette P; Knight, Robert N	Conservation of Kit Foxes in the Great Basin Desert: Review and Recommendations	Journal of Fish and Wildlife Management	679–698	2	11	United States of America	NA	North America	Animalia	Chordata	Mammalia	Carnivora	Canidae	Vulpes	Vulpes macrotis	NA	NA	Species Distribution/Range	NA	Descriptive	NA	Observation Data	NA	Minor Data Source	NA
5NLRWCXD	english	Google Scholar	2021	Kasalo, Niko; Deranja, Maks; Adži?, Karmela; Sindaco, Roberto; Skejo, Josip	Discovering insect species based on photographs only	Journal of Orthoptera Research	173–184	2	30	Peru	Yambrasbamba	South America	Animalia	Arthropoda	Insecta	Orthoptera	Tetrigidae	Scaria	NA	No	No	Species Distribution/Range, Species Discovery	NA	Descriptive, Image Analysis, Species Distribution	NA	Observation Data, Imagery	NA	Major Data Source	No
5PCQB6UU	english	Google Scholar	2021	Jasku\la, Radomir; Michalski, Marek; Marris, John WM	First records of the Palaestes abruptus Sharp, 1899 and P. nicaraguae Sharp, 1899 (Coleoptera: Cucujidae) from South America, with a checklist of flat bark beetles from the continent	Biodiversity Data Journal	NA	NA	9	NA	NA	South America	Animalia	Arthropoda	Insecta	Coleoptera	Cucujidae	Palaestes	Palaestes abruptus	No	Yes	Species Distribution/Range	NA	Species Distribution	NA	Observation Data	NA	Main Data Source	No
5PMNWBI9	english	Google Scholar	2022	Dunn, Robert R; Burger, Joseph Robert; Carlen, Elizabeth J; Koltz, Amanda M; Light, Jessica E; Martin, Ryan A; Munshi-South, Jason; Nichols, Lauren M; Vargo, Edward L; Yitbarek, Senay; others	A theory of city biogeography and the origin of urban species	Frontiers in Conservation Science	22	NA	NA	NA	NA	NA	NA	NA	NA	NA	NA	NA	NA	No	No	Other	Urban biogeography	Review	NA	Observation Data	NA	Minor Data Source	No
5QPRXG36	english	Google Scholar	2016	Quintero-Díaz, Gustavo; Cardona-Arceo, Armando; Carbajal-Márquez, Rubén	The Great Plains Ratsnake, Pantherophis emoryi Baird & Girard, 1853,(Squamata: Colubridae), a new state record from Aguascalientes, México	Check List	1–16	3	12	Mexico	Aguascalientes	North America	Animalia	Chordata	Reptilia	Squamata	Colubridae	Pantherophis	Pantherophis emoryi	No	No	Species Distribution/Range	NA	Species Distribution	NA	Observation Data	NA	Major Data Source	No
5QTVHG39	english	Google Scholar	2020	Auguste, Renoir J	Using citizen science to rapidly determine the distribution of exploited Green Iguanas (Iguana iguana) across urban areas in Trinidad and Tobago	Reptiles & Amphibians	419–421	3	27	Trinidad and Tobago	NA	South America	Animalia	Chordata	Reptilia	Squamata	Iguanidae	Iguana	Iguana iguana	Yes	No	Species Distribution/Range, Species Discovery	NA	Descriptive, Species Distribution	NA	Observation Data	NA	Main Data Source	No
5QWA2KH7	english	Google Scholar	2020	Pawson, SM; Sullivan, JJ; Grant, A	Expanding general surveillance of invasive species by integrating citizens as both observers and identifiers	Journal of Pest Science	1155–1166	NA	93	New Zealand	NA	Oceania	NA	NA	NA	NA	NA	NA	NA	NA	Yes	Education/Community Engagement, Data Quality/Comparison	NA	Descriptive, Review	NA	Observation Data, Other	NA	Main Data Source	NA
5R7CJN97	english	Google Scholar	2022	Dawn, Prosenjit	Dragonflies and damselflies (Insecta: Odonata) of West Bengal, an annotated list of species	Oriental Insects	81–117	1	56	India	West Bengal	Asia	Animalia	Arthropoda	Insecta	Odonata	NA	NA	NA	No	No	Species Distribution/Range	NA	Descriptive	NA	Observation Data	NA	Minor Data Source	No
5RIDIPUS	english	Google Scholar	2022	Bowers, Brandon C; Hibbitts, Rachel L; Hibbitts, Toby J; Walkup, Danielle K; Ryberg, Wade A; Lopez, Roel R; Crump, Paul S	Fecundity, Female Maturation, and Nesting Season of Western Chicken Turtles (Deirochelys reticularia miaria) in Texas	Chelonian Conservation and Biology: Celebrating 25 Years as the World's Turtle and Tortoise Journal	225–234	2	21	United States of America	Texas	North America	Animalia	Chordata	Reptilia	Testudines	Emydidae	Deirochelys	Deirochelys reticularia	No	No	Biology/Behavior	NA	Image Analysis	NA	Imagery	NA	Minor Data Source	No
5TAX9VEU	english	Google Scholar	2022	Rimšait?, Jolanta; Ivinskis, Povilas; Bartkevi?ien?, Galina; Bernotien?, Rasa	The northward spread of the European mantis, Mantis religiosa (Mantodea: Mantidae): Data from Lithuania	European journal of entomology	318–326	NA	118	Lithuania, Czech Republic, Belarus	NA	Europe	Animalia	Arthropoda	Insecta	Mantodea	Mantidae	Mantis	Mantis religiosa	No	No	Species Distribution/Range	NA	Species Distribution	NA	Observation Data	NA	Major Data Source	No
5U8B4YSN	english	Google Scholar	2021	Mahapatra, Biswa Bhusana; Aravind, NA	Laevicaulis haroldi (Veronicellidae: Gastropoda), a potential future invader to India.	Current Science (00113891)	NA	11	120	New Zealand, Australia	NA	Australasia	Fungi	Basidiomycota	Agaricomycetes	Agaricales	Tricholomataceae	Asproinocybe	Asproinocybe daleyae, Asproinocybe lyophylloides	No	No	Species Discovery	NA	Species Distribution	NA	Imagery	NA	Minor Data Source	No
5U9UGZC8	english	Google Scholar	2022	Portman, Zachary M; Arduser, Mike; Lane, Ian G; Cariveau, Daniel P	A review of the Augochloropsis (Hymenoptera, Halictidae) and keys to the shiny green Halictinae of the midwestern United States.	ZooKeys	NA	1130	NA	United States of America	NA	North America	Animalia	Arthropoda	Insecta	Hymenoptera	Halictidae	Augochloropsis	NA	No	No	Species Distribution/Range, Biodiversity/Population Assessment	NA	Descriptive	NA	Observation Data, Imagery	NA	Could Not Determine	No
5UUDINX7	english	Google Scholar	2019	Lindemann, Scott B; Putnam, David E; Hunter Jr, Malcolm L; Persons, Trevor B	Spotless burnsi pattern in Northern Leopard Frog (Lithobates pipiens) in Maine	The Canadian Field-Naturalist	193–195	3	133	United States of America	Maine	North America	Animalia	Chordata	Amphibia	Anura	Ranidae	Lithobates	Lithobates pipiens	Yes	No	Species Distribution/Range	NA	Species Distribution	NA	Observation Data	NA	Minor Data Source	No
5UVAPIKP	english	Google Scholar	2018	Bosso, Luciano; Ancillotto, Leonardo; Smeraldo, Sonia; D’Arco, Sara; Migliozzi, Antonello; Conti, Paola; Russo, Danilo	Loss of potential bat habitat following a severe wildfire: a model-based rapid assessment	International Journal of Wildland Fire	756–769	11	27	Italy	NA	Europe	Animalia	Chordata	Mammalia	Chiroptera	NA	NA	NA	No	No	Climate Change/Environmental Impact, Biodiversity/Population Assessment	NA	Population Measure	NA	Observation Data	NA	Minor Data Source	No
5VX8JDWN	english	Google Scholar	2023	Herodotou, Christothea; Ismail, Nashwa; I. Benavides Lahnstein, Ana; Aristeidou, Maria; Young, Alison N; Johnson, Rebecca F; Higgins, Lila M; Ghadiri Khanaposhtani, Maryam; Robinson, Lucy D; Ballard, Heidi L	Young people in iNaturalist: a blended learning framework for biodiversity monitoring	International Journal of Science Education, Part B	1–28	NA	NA	NA	NA	NA	NA	NA	NA	NA	NA	NA	NA	No	No	Education/Community Engagement	NA	Descriptive, Other	surveys	None or Could Not Determine	NA	Main Data Source	No
5W5GQA95	english	Google Scholar	2022	Serrano, Filipe C; Díaz-Ricaurte, Juan C; Martins, Marcio	Finding love in a hopeless place: A global database of misdirected amplexus in anurans	Ecology	e3737	8	103	Global	NA	Global	Animalia	Chordata	Amphibia	NA	NA	NA	NA	No	No	Biology/Behavior	NA	Image Analysis	NA	Imagery	NA	Minor Data Source	No
5WLWEYSD	english	Google Scholar	2020	Paiero, Steve; Jones, Russ JL; Crosthwaite, Jill C; Pitman, Grace M	New Canadian records of Phyllopalus pulchellus Uhler and Hapithus agitator Uher (Orthoptera: Gryllidae) based on digital observations	The Journal of the Entomological Society of Ontario	19–23	NA	151	Canada	NA	North America	Animalia	Arthropoda	Insecta	Orthoptera	Trigonidiidae	Phyllopalpus	Phyllopalpus pulchellus	No	No	Species Distribution/Range	NA	Species Distribution, Descriptive	NA	Observation Data	NA	Main Data Source	No
5XW727NG	english	Google Scholar	2017	Young, Alison N; Johnson, Rebecca F; Ricard, Elise; Wyatt, Ryan	Life responds: Citizen science to document behavior changes in plants and animals during the 2017 total solar eclipse	ASP Conference Series	463	NA	NA	NA	NA	North America	Animalia, Plantae	NA	NA	NA	NA	NA	NA	No	No	Biology/Behavior, Education/Community Engagement	NA	Review	NA	Observation Data, User Information	NA	Main Data Source	Yes
5YFJ34WE	english	Google Scholar	2019	RatzlaFF, CG	First record oF HARMOSTES FRATERCULUS (say)(Hemiptera: rHopalidae) in canada	The Journal of the Entomological Society of Ontario	27–29	NA	150	United States of America	Canada	North America	Animalia	Arthropoda	Insecta	Hemiptera	Rhopalidae	Harmostes	Harmostes fraterculus	No	No	Species Distribution/Range	NA	Species Distribution	NA	Observation Data	NA	Minor Data Source	No
62MIXGSF	english	Google Scholar	2020	Kido, Allyson; Hood, Michael E	Mining new sources of natural history observations for disease interactions	American journal of botany	3	1	107	NA	NA	NA	Fungi, Plantae	Basidiomycota, Tracheophyta	Microbotryomycetes, Magnoliopsida	Microbotryales, Caryophyllales	Microbotryaceae, Caryophyllaceae	Microbotryum	NA	NA	NA	Data Quality/Comparison, Species Distribution/Range, Biology/Behavior	NA	Species Distribution, Image Analysis	NA	Observation Data, Imagery	NA	Major Data Source	No
62NCF7QM	english	Google Scholar	2020	Wiles, Gary J; Pratt, H Douglas; Kastner, Martin; McKinlay, Glenn; Chojnacki, Janelle; Pendred, Megan M	Distribution, behaviour, and provenance of Oriental Dollarbirds Eurystomus orientalis in Micronesia, including the first two records from the Mariana Islands	Bulletin of the British Ornithologists’ Club	85–95	1	140	NA	Micronesia	Oceania	Animalia	Chordata	Aves	Coraciiformes	Coraciidae	Eurystomus	NA	No	No	Species Distribution/Range	NA	Species Distribution	NA	Observation Data	NA	Main Data Source	No
62SL8B5E	english	Google Scholar	2022	Atoussi, Sadek; Razkallah, Imane; Zebsa, Rabah; Bensakhri, Zinette; Bara, Mouslim	Opportunistic citizen Science data as a fast and effective way for monitoring invasive species in developing countries	Journal of Wildlife and Biodiversity	NA	X	6	Algeria	NA	Africa	Animalia	Arthropoda	Insecta	Coleoptera	Coccinellidae	Harmonia	Harmonia axyridis	No	Yes	Data Quality/Comparison, Species Distribution/Range	NA	Species Distribution, Descriptive	NA	Observation Data	NA	Major Data Source	No
63S45FM3	english	Google Scholar	2019	Agudelo-Hz, William José; Urbina-Cardona, Nicolás; Armenteras-Pascual, Dolors	Critical shifts on spatial traits and the risk of extinction of Andean anurans: an assessment of the combined effects of climate and land-use change in Colombia	Perspectives in Ecology and Conservation	206–219	4	17	United States of America	Columbia	North America	Animalia	Chordata	Amphibia	NA	NA	NA	NA	No	No	Climate Change/Environmental Impact, Species Distribution/Range	NA	Species Distribution	NA	Observation Data	NA	Minor Data Source	No
648WZ9XW	english	Google Scholar	2023	Arjona, José Manuel; Ibáñez-Álamo, Juan Diego; Sanllorente, Olivia	Mediterranean university campuses enhance butterfly (Lepidoptera) and beetle (Coleoptera) diversity	Frontiers in Ecology and Evolution	1130557	NA	11	Spain	Granada	Europe	Plantae	NA	NA	NA	NA	NA	NA	NA	NA	Biodiversity/Population Assessment	NA	Population Measure	NA	Observation Data	NA	Minor Data Source	No
65VEPNE5	english	Scopus	2022	Smith, Megan L.; Wallace, Jessica; Tank, David C.; Sullivan, Jack; Carstens, Bryan C.	The role of multiple Pleistocene refugia in promoting diversification in the Pacific Northwest	Molecular Ecology	4402 – 4416	16	31	United States of America, Canada	Pacific Northwest	North America	Animalia	Mollusca	Gastropoda	Stylommatophora	Ariolimacidae, Haplotrematidae, Xystodesmidae	Prophysaon, Haplotrema, Chonaphe	Haplotrema vancouverense, Chonaphe armata	No	No	Species Distribution/Range	NA	Species Distribution	NA	Observation Data	NA	Minor Data Source	No
673DZYB6	english	Google Scholar	2021	Sin, S; Khin, C; Chhorn, S; Yok, G; Phak, S; Thou, S; Phauk, S	First record of the carrion beetle	Diamesus osculans	NA	NA	NA	Cambodia	Stung Treng Province	Asia	Animalia	Arthropoda	Insecta	Coleoptera	Silphidae	Diamesus	Diamesus osculans	No	Yes	Species Distribution/Range, Biology/Behavior	NA	Descriptive	NA	Observation Data, Imagery	NA	Major Data Source	No
67C2JXXF	spanish	Google Scholar	2021	Barroso, Rodrigo Martin; Merlo, Francis	Primeros registros de Estornino pinto en Chile:?` Un nuevo capítulo de su invasión en el Cono Sur?	Primeros registros de Estornino pinto en Chili	26-31	NA	27	Chile	NA	South America	Animalia	Chordata	Aves	Passeriformes	Sturnidae	Sturnus	Sturnus vulgaris	No	Yes	Species Distribution/Range	NA	Species Distribution	NA	Observation Data	NA	Could Not Determine	No
67VSZFRV	english	Google Scholar	2021	Paiero, Steve; Dombroskie, Jason; Pekor, Geoff; Preney, Thomas; Vandermeulen, Joshua; Conlin, Basil	First record oF the planthopper parasite moth FULGORAECIA EXIGUA (edwards)(lepidoptera: epipyropidae) in canada, with notes on its collection and hosts	The Journal of the Entomological Society of Ontario	81–86	NA	152	Canada	NA	North America	Animalia	Arthropoda	Insecta	Hemiptera, Lepidoptera	Acanaloniidae, Epipyropidae, Fulgoraecia	Acanalonia, Fulgoraecia, Metcalfa	Acanalonia conica, Fulgoraecia exigua, Metcalfa pruinosa	No	No	Species Distribution/Range	NA	Descriptive	NA	Observation Data	NA	Minor Data Source	No
67Z77HJS	english	Google Scholar	2022	Peregrym, Mykyta; Turisová, Ingrid; Tashev, Alexander; Kónya, Erika Pénzesné; Matsai, Nataliia; Havryliuk, Yuliia	Using Citizen Science Tools for Distance Field Study of Botanical Cycle Disciplines in Times of Pandemic and Beyond	Journal of Teacher Education for Sustainability	19–33	2	24	NA	NA	NA	NA	NA	NA	NA	NA	NA	NA	No	No	Education/Community Engagement	NA	Review	NA	None or Could Not Determine	NA	Main Data Source	No
688IGQSK	english	Google Scholar	2023	Tiong, Anthony Meng Huat; Li, Junnan; Lin, Guosheng; Li, Boyang; Xiong, Caiming; Hoi, Steven CH	Improving tail-class representation with centroid contrastive learning	Pattern Recognition Letters	123–130	NA	168	NA	NA	NA	NA	NA	NA	NA	NA	NA	NA	No	No	Other	visual classification	Image Analysis	NA	Imagery	NA	Minor Data Source	No
68FLVDY6	english	Google Scholar	2022	Klepzig, Kier D; Hartshorn, Jessica A; Tsalickis, Alexandra; Sheehan, Thomas N	Eye Gnat (Liohippelates, Diptera: Chloropidae) Biology, Ecology, and Management: Past, Present, and future	Journal of Integrated Pest Management	19	1	13	United States of America	NA	North America	Animalia	Arthropoda	Insecta	Diptera	Chloropidae	Liohippelates	Liohippelates pusio	No	No	Species Distribution/Range	NA	Descriptive	NA	Observation Data	NA	Minor Data Source	No
68M6WV57	english	Google Scholar	2022	Iwanycki Ahlstrand, Natalie; Primack, Richard B; Tøttrup, Anders P	A comparison of herbarium and citizen science phenology datasets for detecting response of flowering time to climate change in Denmark	International Journal of Biometeorology	849–862	5	66	Denmark	NA	Europe	Plantae	Tracheophyta	Liliopsida, Magnoliopsida	Asparagales, Sapindales, Dipsacales	Amaryllidaceae, Sapindaceae, Viburnaceae	Allium, Aesculus, Sambucus	Allium ursinum, Aesculus hippocastanum, Sambucus nigra	No	No	Climate Change/Environmental Impact	NA	Species Distribution	NA	Observation Data	NA	Major Data Source	No
699W7EJL	english	Google Scholar	2023	Skejo, Josip; Yong, Sheyla; Bogi?, Domagoj; Kasalo, Niko	Caribbean pygmy jumping leaves (Tetrigidae, Cladonotinae, Choriphyllini)	Deutsche Entomologische Zeitschrift	129–141	1	70	The Bahamas, Cuba, Jamaica	NA	North America	Animalia	Arthropoda	Insecta	Orthoptera	Tetrigidae	Choriphyllum, Phylotettix	NA	NA	NA	Species Distribution/Range	NA	Species Distribution	NA	Observation Data	NA	Minor Data Source	No
69KUHXRP	english	Google Scholar	2021	Marochi, Murilo Zanetti; Costa, Tânia Marcia; Buckley, Lauren B	Ocean warming is projected to speed development and decrease survival of crab larvae	Estuarine, Coastal and Shelf Science	107478	NA	259	NA	Western Atlantic	North America, South America	Animalia	Arthropoda	Malacostraca	Decapoda	Ocypodidae, Menippidae	Ucides, Menippe	Ucides cordatus, Menippe nodifrons	No	No	Species Distribution/Range, Climate Change/Environmental Impact	NA	Species Distribution	NA	Observation Data	NA	Minor Data Source	No
69YBFDKE	english	Google Scholar	2021	Eiseman, Charles S	A Review of North American Records of Lepidoptera from Gaultheria Kalm Ex L.(Ericaceae), Including Three Species Newly Reported from Wintergreen (G. procumbens L.)	Proceedings of the Entomological Society of Washington	289–299	2	123	United States of America, Canada	NA	North America	Animalia	Arthropoda	Insecta	Lepidoptera	NA	NA	NA	NA	NA	Species Distribution/Range	NA	Descriptive	NA	Observation Data, Imagery	NA	Major Data Source	No
6AW6CWKM	spanish	Google Scholar	2021	Vanderplank, Sula E; Rebman, Jon	Trece malezas nuevas en Isla Cedros, Baja California, México	Acta Botanica Mexicana	NA	128	NA	Mexico	Cedros Island Baja California	North America	Plantae	Tracheophyta	NA	NA	NA	NA	NA	No	Yes	Species Distribution/Range, Data Quality/Comparison	NA	Descriptive	NA	Observation Data, Identification Data	NA	Main Data Source	No
6AWPTSYK	english	Google Scholar	2021	Korábek, Ond?ej; Ju?i?ková, Lucie; Petrusek, Adam	Diversity of land snail tribe Helicini (Gastropoda: Stylommatophora: Helicidae): Where do we stand after 20 years of sequencing mitochondrial markers?	Diversity	24	1	14	NA	NA	Asia, Europe	Animalia	Mollusca	Gastropoda	Stylommatophora	Helicidae	Helix	Helix nicaeensis, Helix lucorum	No	Yes	Species Distribution/Range, Biology/Behavior	NA	Descriptive	NA	Observation Data, Imagery	NA	Minor Data Source	No
6AWXNZGM	english	Google Scholar	2020	Gómez-Bellver, Carlos; Ibáñez Cortina, Neus; Nualart, Neus; López-Pujol, Jordi	The recent neophyte Opuntia aurantiaca (Cactaceae): distribution and potential invasion in the Iberian Peninsula	Flora Mediterranea	377–390	NA	30	NA	Iberian peninsula	Europe	Plantae	Tracheophyta	Magnoliopsida	Caryophyllales	Cactaceae	Opuntia	Opuntia aurantiaca	No	Yes	Species Distribution/Range	NA	Species Distribution	NA	Observation Data	NA	Major Data Source	No
6BINU57J	english	Google Scholar	2021	Di Gregorio, C; Iannella, M; Biondi, M	Revealing the role of past and current climate in shaping the distribution of two parapatric European bats, Myotis daubentonii and M. capaccinii	The European Zoological Journal	669–683	1	88	NA	NA	Europe, Asia, Africa	Animalia	Chordata	Mammalia	Chiroptera	Vespertilionidae	Myotis	Myotis capaccinii, Myotis daubentonii	Yes	No	Species Distribution/Range	NA	Descriptive	NA	Observation Data	NA	Major Data Source	No
6BXCM53A	english	Google Scholar	2021	Xia, Zhiqiang; Barker, Justin R; Zhan, Aibin; Haffner, Gordon Douglas; MacIsaac, Hugh J	Golden mussel (Limnoperna fortunei) survival during winter at the northern invasion front implies a potential high-latitude distribution	Diversity and Distributions	1422–1434	8	27	NA	NA	Asia, South America	Animalia	Mollusca	Bivalvia	Mytilida	Mytilidae	Limnoperna	Limnoperna fortunei	No	Yes	Species Distribution/Range	NA	Species Distribution	NA	Observation Data	NA	Minor Data Source	No
6CPHPGE2	english	Google Scholar	2022	Lücking, Robert; Moncada, Bibiana; Widhelm, Todd J; Lumbsch, H Thorsten; Blanchon, Dan J; De Lange, Peter J	The Sticta filix-Sticta lacera conundrum (lichenized Ascomycota: Peltigeraceae subfamily Lobarioideae): unresolved lineage sorting or developmental switch?	Botanical Journal of the Linnean Society	706–727	3	199	New Zealand	NA	Oceania	Fungi	Ascomycota	Lecanoromycetes	Peltigerales	Lobariaceae	Sticta	Sticta filix, Sticta lacera	No	No	Biology/Behavior	NA	Descriptive	NA	Imagery	NA	Minor Data Source	No
6DSIDMMH	english	Google Scholar	2020	Igi?, Boris; Nguyen, Ivory; Fenberg, Phillip B	Nectar robbing in the trainbearers (Lesbia, Trochilidae)	PeerJ	e9561	NA	8	Peru	NA	South America	Animalia	Chordata	Aves	Caprimulgiformes	Trochilidae	Lesbia	Lesbia nuna, Lesbia victoriae	No	No	Species Distribution/Range, Biology/Behavior	NA	Species Distribution, Descriptive	NA	Observation Data	NA	Minor Data Source	No
6DWRIK8R	english	Google Scholar	2023	Narayanan, Surya; Das, Sandeep; Anvar, Y Muhammed; Tillack, Frank; Mohapatra, Pratyush P; Gower, David J; Rajkumar, KP; Deepak, V	On the taxonomic validity of Boiga whitakeri Ganesh et al., 2021 with new insights on Boiga dightoni (Boulenger, 1894)(Reptilia: Squamata: Colubridae)	Vertebrate Zoology	1–21	NA	73	India	NA	Asia	Animalia	Chordata	Reptilia	Squamata	Colubridae	Boiga	Boiga dightoni, Boiga whitakeri	No	No	Biology/Behavior, Species Distribution/Range	NA	Image Analysis, Species Distribution	NA	Imagery, Observation Data	NA	Minor Data Source	No
6DXQPTD4	english	Google Scholar	2020	Conradie, Werner; Reeves, Brain; Mdoko, Sandile; Pamla, Lwandiso; Gxabhu, Oyama	Herpetological survey of the Ongeluksnek (Malekgalonyane) Nature Reserve on the foothills of the Drakensberg, Eastern Cape Province, South Africa	Herpetology Notes	717–730	NA	13	South Africa	Eastern Cape Province	Africa	Animalia	Chordata	Reptilia, Amphibia	Squamata, Caudata	NA	NA	NA	No	No	Biodiversity/Population Assessment	NA	Population Measure, Descriptive	NA	Observation Data, Imagery	NA	Major Data Source	No
6E6ER5WY	english	Google Scholar	2021	Best, Lincoln; Marshall, Christopher J; Feuerborn, Cody; Kincaid, Sarah; Melathopoulos, Andony; Robinson, Samuel VJ	Oregon Bee Atlas: native bee findings from 2018	Catalog: Oregon State Arthropod Collection	NA	1	5	United States of America	Oregon	North America	Animalia	Arthropoda	Insecta	Hymenoptera	NA	NA	NA	No	No	Species Distribution/Range, Biology/Behavior, Biodiversity/Population Assessment	NA	Species Distribution, Population Measure	NA	Observation Data	NA	Major Data Source	Yes
6EIWRM9U	english	Google Scholar	2022	Yu, Bolshakov Sergey; Yu, Esengeldenova Alexandra; Juha, Kinnunen; Carl, Sundström; Yu, Svetasheva Tatiana; Massimo, Tabone; others	Crowdsourcing fungal biodiversity: Revision of iNaturalist observations in Northwestern Siberia	Nature Conservation Research. ?????????? ?????	64–78	S1	7	Russia	Northwestern Siberia	Europe	Fungi	NA	NA	NA	NA	NA	NA	Yes	No	Species Distribution/Range, Data Quality/Comparison	NA	Species Distribution, Descriptive	NA	Observation Data, User Information, Identification Data	NA	Main Data Source	Yes
6EZST9JD	english	Google Scholar	2021	Egger, J MARK; Excoffier, PAUL	Castilleja ambigua var. heckardii (Orobanchaceae): A new variety from San Luis Obispo County, California	Phytoneuron	1–17	NA	15	United States of America	California	North America	Plantae	Tracheophyta	Magnoliopsida	Lamiales	Orobanchaceae	Castilleja	Castilleja ambigua	Yes	NA	Species Discovery	NA	Descriptive, Species Distribution	NA	Observation Data, Imagery	NA	Major Data Source	No
6F65KQPA	english	Google Scholar	2021	Dubai?, Jovana Bila; Rai?evi?, Jovana; Ple?aš, Milan; Lanner, Julia; Nikoli?, Petar; Žiki?, Vladimir; Stanisavljevi?, Ljubiša; ?etkovi?, Aleksandar	Further range expansion of the sculptured resin bee (Megachile sculpturalis) in Serbia and Bosnia & Herzegovina	Acta entomologica serbica	37–63	2	26	Serbia, Bosnia and Herzegovina	NA	Europe	Animalia	Arthropoda	Insecta	Hymenoptera	Megachilidae	Megachile	Megachile sculpturalis	No	Yes	Species Distribution/Range, Biology/Behavior	NA	Descriptive, Species Distribution	NA	Observation Data	NA	Minor Data Source	No
6G4C8E95	english	Google Scholar	2018	Shea, Elizabeth K; Sierwald, Petra; Bieler, Rüdiger; Rosenberg, Gary	Priorities and opportunities for digitizing mollusk collections	American Malacological Bulletin	171–176	2	36	United States of America, Canada	NA	North America	Animalia	Mollusca	NA	NA	NA	NA	NA	No	No	Data Quality/Comparison	NA	Review	NA	None or Could Not Determine	NA	Could Not Determine	No
6H4BRAUR	english	Google Scholar	2016	Camps, David; Villero, Dani; Ruiz-Olmo, Jordi; Brotons, Lluís	Niche constraints to the northwards expansion of the common genet (Genetta genetta, Linnaeus 1758) in Europe	Mammalian Biology	399–409	NA	81	NA	NA	Europe	Animalia	Chordata	Mammalia	Carnivora	Viverridae	Genetta	Genetta genetta	No	No	Species Distribution/Range	NA	Species Distribution	NA	Observation Data	NA	Could Not Determine	No
6HJ62P5J	english	Google Scholar	2022	Teles, Wanderson Siqueira; Silva, Daniel de Paiva; Vilela, Bruno; Lima-Junior, Dilermando Pereira; Pires-Oliveira, João Carlos; Miranda, Marcel Sabino	How Will the Distributions of Native and Invasive Species Be Affected by Climate Change? Insights from Giant South American Land Snails	Diversity	467	6	14	NA	NA	South America	Animalia	Mollusca	Gastropoda	Stylommatophora	Achatinidae	Lissachatina	Lissachatina fulica	No	Yes	Species Distribution/Range, Climate Change/Environmental Impact	NA	Species Distribution	NA	Observation Data	NA	Could Not Determine	No
6HPYJAQK	english	Google Scholar	2023	Zhang, Junsong; Gao, Linsheng; Li, Hao; Zhou, Hao	Long-Tailed Recognition by Hierarchical Rebalancing Dual-Classifier	IEEE Access	NA	NA	NA	NA	NA	NA	NA	NA	NA	NA	NA	NA	NA	No	No	Other	visual classification	Image Analysis	NA	Imagery	NA	Minor Data Source	No
6I6LH936	english	Google Scholar	2022	Journé, Valentin; Andrus, Robert; Aravena, Marie-Claire; Ascoli, Davide; Berretti, Roberta; Berveiller, Daniel; Bogdziewicz, Michal; Boivin, Thomas; Bonal, Raul; Caignard, Thomas; others	Globally, tree fecundity exceeds productivity gradients	Ecology letters	1471–1482	6	25	NA	NA	Global	Plantae	Tracheophyta	NA	NA	NA	NA	NA	No	No	Biology/Behavior	NA	Image Analysis	NA	Imagery	NA	Minor Data Source	Yes
6J2QUSZZ	english	Google Scholar	2021	Vrettos, Michelle; Reynolds, Chevonne; Amar, Arjun	Malar stripe size and prominence in peregrine falcons vary positively with solar radiation: support for the solar glare hypothesis	Biology Letters	20210116	6	17	NA	NA	NA	Animalia	Chordata	Aves	Falconiformes	Falconidae	Falco	Falco peregrinus	No	No	Biology/Behavior	NA	Image Analysis	NA	Imagery	NA	Major Data Source	No
6J8CVZPY	english	Google Scholar	2022	?urawlew, Przemyslaw; Kutera, Marcin; Orzechowski, Ryszard; Czy?ewski, Szymon; Radzikowski, Pawel; Grobelny, Seweryn; Cymbala, Robert; Kolago, Grzegorz; Malkiewicz, Adam; Bury, Jaroslaw; others	The European mantis Mantis religiosa (Linnaeus, 1758)(Mantodea: Mantidae) in Poland–the present status and changes in range	Fragmenta Faunistica	35–53	1	65	Poland	NA	Europe	Animalia	Arthropoda	Insecta	Mantodea	Mantidae	Mantis	Mantis religiosa	No	No	Species Distribution/Range	NA	Species Distribution	NA	Observation Data	NA	Minor Data Source	No
6KBFDZBV	english	Google Scholar	2022	Gural-Sverlova, Nina; Gural, Roman	Shell colouration and different introductions of the land snail Cepaea hortensis (Gastropoda: Helicidae) into Western Ukraine	Folia Malacologica	NA	1	NA	Ukraine	Western Ukraine	Europe	Animalia	Mollusca	Gastropoda	Cycloneritida	Helicinidae	Cepaea	Cepaea hortensis	No	Yes	Biology/Behavior	NA	Image Analysis	NA	Imagery	NA	Main Data Source	No
6LRMXRLK	english	Google Scholar	2023	DE LUNA, MANUEL; BOLL, PITER KEHOMA	An annotated checklist of terrestrial flatworms (Platyhelminthes: Tricladida: Geoplanidae) from Mexico, with new records of invasive species from a citizen science platform and a new nomen dubium	Zootaxa	518–532	4	5297	Mexico	NA	North America	Animalia	Platyhelminthes	NA	Tricladida	Geoplanidae	NA	NA	No	Yes	Species Distribution/Range	NA	Descriptive	NA	Observation Data	NA	Minor Data Source	No
6LUYKHPR	english	Google Scholar	2023	Gwate, Onalenna; Canavan, Kim; Martin, Grant D; Richardson, David M; Ralph Clark, V	Assessing habitat suitability for selected woody range-expanding plant species in African mountains under climate change	Transactions of the Royal Society of South Africa	1–15	NA	NA	NA	NA	Africa	Plantae	Tracheophyta	Magnoliopsida	Fabales, Rosales, Asterales	NA	NA	NA	No	Yes	Climate Change/Environmental Impact, Species Distribution/Range	NA	Species Distribution	NA	Observation Data	NA	Major Data Source	No
6LYRUZEI	english	Google Scholar	2023	Wang, Chaoxin; Grijalva, Ivan; Caragea, Doina; McCornack, Brian	Detecting common coccinellids found in sorghum using deep learning models	Scientific Reports	9748	1	13	NA	NA	NA	Animalia	Arthropoda	Insecta	Coleoptera	Coccinellidae	NA	NA	No	No	Other	visual classification	Image Analysis	NA	Imagery	NA	Main Data Source	No
6MJHM288	english	Google Scholar	2022	Yu, Xiaohan; Zhao, Yang; Gao, Yongsheng; Xiong, Shengwu	Learning Deep Asymmetric Tolerant Part Representation	IEEE Transactions on Artificial Intelligence	NA	NA	NA	NA	NA	NA	NA	NA	NA	NA	NA	NA	NA	No	No	Other	visual classification	Image Analysis	NA	Imagery	NA	Major Data Source	No
6MQL8SSG	english	Google Scholar	2023	Burt, Tori V; Collins, Sydney M; Montevecchi, William A	Social Media Reports Inform the Spatio-temporal Distribution of Leach's Storm-Petrel Strandings Across the Island of Newfoundland	Northeastern Naturalist	151–160	2	30	Canada	Newfoundland	North America	Animalia	Chordata	Aves	Procellariiformes	Hydrobatidae	Hydrobates	Hydrobates leucorhous	Yes	No	Climate Change/Environmental Impact, Species Distribution/Range	NA	Descriptive	NA	Observation Data	NA	Could Not Determine	No
6NC4K9YT	english	Google Scholar	2020	St?nescu, Florina; Rozylowicz, Lauren?iu; Tudor, Marian; Cog?lniceanu, Dan	Alien vertebrates in Romania—A review	Acta Zool. Bulg	583–595	4	72	Romania	NA	Europe	Animalia	Chordata	NA	NA	NA	NA	NA	NA	Yes	Species Distribution/Range	NA	Species Distribution	NA	Observation Data	NA	Minor Data Source	No
6NSDK3IZ	english	Google Scholar	2021	Sengupta, Debaprasad	First record of Blue Admiral Kaniska canace (Linnaeus, 1763)(Lepidoptera: Nymphalidae) from the state of Rajasthan, India	Revista Chilena de Entomología	NA	1	47	India	NA	Asia	Animalia	Arthropoda	Insecta	Lepidoptera	Nymphalidae	Kaniska	Kaniska canace	NA	NA	Species Distribution/Range	NA	Species Distribution	NA	Observation Data	NA	Minor Data Source	No
6PK2UYKC	english	Google Scholar	2022	Kurczewski, Frank E; West, Rick C; Waichert, Cecilia; Pitts, James P	Additional new and unusual host records for Western Hemisphere spider wasps (Hymenoptera: Pompilidae)	Insecta Mundi	001-32	NA	928	NA	NA	North America, South America	Animalia	Arthropoda	Insecta	Hymenoptera	Pompilidae	NA	NA	No	No	Biology/Behavior	NA	Image Analysis	NA	Imagery	NA	Major Data Source	No
6PXBUWXH	english	Google Scholar	2019	Ríos-Saldaña, Andrés Eduardo; Ríos-Saldaña, Carlos Antonio	Northernmost record of Clark’s Grebe, Aechmophorus clarkii (Lawrence, 1858), in Coahuila state, Mexico	Check List	887–889	5	15	Mexico	Coahuila state	North America	Animalia	Chordata	Aves	Podicipediformes	Podicipedidae	Aechmophorus	Aechmophorus clarkii	No	No	Species Distribution/Range	NA	Species Distribution	NA	Observation Data	NA	Major Data Source	No
6Q4PJWDW	english	Google Scholar	2022	de Luna, Manuel; García-Barrios, Roberto; Torres-Arredondo, Brisia	New state records of the woodlouse spider Dysdera crocata CL Koch, 1838 (Araneae: Dysderidae) in Mexico	Revista Chilena de Entomología	NA	2	48	Mexico	NA	North America	Animalia	Arthropoda	Arachnida	Araneae	Dysderidae	Dysdera	Dysdera crocata	No	Yes	Species Distribution/Range	NA	Species Distribution	NA	Observation Data, Imagery	NA	Major Data Source	No
6Q9YBVVF	english	Google Scholar	2023	Lampert, Evan C; Perez, Gaby; Reyes Alejo, Daleana; Jones, Sydney Marie; Ignatius, Amber	The 2021 emergence of Brood X periodical cicadas Magicicada spp.(Hemiptera: Cicadidae) in Georgia, United States of America	Environmental Entomology	270–278	2	52	United States of America	Georgia	North America	Animalia	Arthropoda	Insecta	Hemiptera	Cicadidae	Magicicada	NA	NA	NA	Species Distribution/Range, Biology/Behavior	NA	Descriptive, Species Distribution	NA	Observation Data	NA	Minor Data Source	No
6QMRDFT9	english	Google Scholar	2021	Kingsbury, SE; McAlpine, Donald F; Cheng, Y; Parker, E; Campbell, LM	A review of the non-indigenous Chinese mystery snail, Cipangopaludina chinensis (Viviparidae), in North America, with emphasis on occurrence in Canada and the potential impact on indigenous aquatic species	Environmental Reviews	182–200	2	29	United States of America, Canada	NA	North America	Animalia	Mollusca	Gastropoda	Architaenioglossa	Viviparidae	Cipangopaludina	Cipangopaludina chinensis	No	Yes	Species Distribution/Range	NA	Species Distribution, Review, Descriptive	NA	Observation Data, User Information	NA	Major Data Source	No
6RFX3YEX	english	Google Scholar	2022	Niemiller, Matthew L; Hardman, Rebecca; Thames, Dustin; Istvanko, Daniel; Davis, Mark A; Ogle, Chris; NIEMILLER, K DENISE KENDALL; DOOLEY, KATHERINE E; CLARK, TRISTAN M	The distribution and conservation status of the green salamander (Aneides aeneus) in Tennessee, USA	Herpetological Conservation and Biology	249–265	2	17	United States of America	Tennessee	North America	Animalia	Chordata	Amphibia	Urodela	Plethodontidae	Aneides	Aneides aeneus	Yes	No	Species Distribution/Range	NA	Species Distribution	NA	Observation Data	NA	Minor Data Source	No
6RJ7WHPB	english	Google Scholar	2021	Jablonski, Daniel; Sillero, Neftalí; Oskyrko, Oleksandra; Bellati, Adriana; ?eir?ns, Andris; Cheylan, Marc; Cog?lniceanu, Dan; Crnobrnja-Isailovi?, Jelka; Crochet, Pierre-André; Crottini, Angelica; others	The distribution and biogeography of slow worms (Anguis, Squamata) across the Western Palearctic, with an emphasis on secondary contact zones	Amphibia-Reptilia	519–530	4	42	NA	Western Palerctic	Europe, Asia	Animalia	Chordata	Reptilia	Squamata	Anguidae	Anguis	NA	Yes	No	Species Distribution/Range	NA	Descriptive, Species Distribution	NA	Observation Data	NA	Minor Data Source	No
6S7WBY9B	english	Google Scholar	2023	Xu, Junyan; Zhao, Wei; Zhao, Hong	Coarse-to-fine knowledge transfer based long-tailed classification via bilateral-sampling network	International Journal of Machine Learning and Cybernetics	1–14	NA	NA	NA	NA	NA	NA	NA	NA	NA	NA	NA	NA	No	No	Other	visual classification	Image Analysis	NA	Imagery	NA	Minor Data Source	No
6SN3AE7W	english	Google Scholar	2021	Ferreira, Miguel R; Almeida, Alice Maria; Quintela-Sabarís, Celestino; Roque, Natália; Fernandez, Paulo; Ribeiro, Maria Margarida	The role of littoral cliffs in the niche delimitation on a microendemic plant facing climate change	Plos one	e0258976	10	16	Portugal	NA	Europe	Plantae	Tracheophyta	Magnoliopsida	Malvales	Cistaceae	Cistus	Cistus ladanifer	Yes	NA	Species Distribution/Range, Climate Change/Environmental Impact	NA	Species Distribution	NA	Observation Data	NA	Major Data Source	No
6T3BYVSJ	english	Google Scholar	2022	Nijman, Vincent; Ardiansyah, Ahmad; Siriwat, Penthai; Birot, Hélène; Winnasis, Swiss; Damianou, Evros; Imron, Muhammad Ali; Langgeng, Abdullah; Lewis, Beth; Nekaris, K Anne-Isola	Wildlife trade and the establishment of invasive alien species in Indonesia: management, policy, and regulation of the commercial sale of songbirds	Biological Invasions	2905–2916	9	24	Indonesia	NA	Asia	Animalia	Chordata	Aves	Passeriformes	Sturnidae	Acridotheres	NA	No	Yes	Species Distribution/Range	NA	Species Distribution	NA	Observation Data	NA	Major Data Source	No
6U38R3GW	english	Google Scholar	2022	Pfeiler, Edward; Nazario-Yepiz, Nestor O; Hernández-Cervantes, Pablo Luis; Markow, Therese Ann	Phenotypic diversity, population genetics and interspecific relationships of the Neotropical banded peacock butterfly Anartia fatima (Nymphalidae: Nymphalinae)	Biological Journal of the Linnean Society	135–144	1	136	Mexico	NA	North America	Animalia	Arthropoda	Insecta	Lepidoptera	Nymphalidae	Anartia	Anartia fatima	No	No	Biology/Behavior	NA	Image Analysis	NA	Imagery	NA	Major Data Source	No
6U88M5PI	english	Google Scholar	2022	Picek, Lukáš; Šulc, Milan; Matas, Ji?í; Heilmann-Clausen, Jacob; Jeppesen, Thomas S; Lind, Emil	Automatic fungi recognition: Deep learning meets mycology	Sensors	633	2	22	NA	NA	NA	Fungi	NA	NA	NA	NA	NA	NA	No	No	Data Quality/Comparison	NA	Descriptive	NA	Observation Data	NA	Minor Data Source	No
6UUAN87N	english	Google Scholar	2021	Petersen, Wyatt Joseph; Savini, Tommaso; Gray, Thomas NE; Baker-Whatton, Megan; Bisi, Francesco; Chutipong, Wanlop; Cremonesi, Giacomo; Gale, George A; Mohamad, Shariff Wan; Rayan, D Mark; others	Identifying conservation priorities for an understudied species in decline: Golden cats (Catopuma temminckii) in mainland Tropical Asia	Global Ecology and Conservation	e01762	NA	30	NA	NA	Asia	Animalia	Chordata	Mammalia	Carnivora	Felidae	Catopuma	Catopuma temmincki	Yes	No	Species Distribution/Range, Climate Change/Environmental Impact	NA	Species Distribution	NA	Observation Data	NA	Minor Data Source	No
6V3M8GCE	english	Google Scholar	2021	Silva, Daniela Santos Martins; Tavares, Gustavo Costa; Fianco, Marcos; Gonzalez, Jorge M	First report of the rare arboreal grasshopper Bactrophora dominans Westwood, 1842 (Insecta, Orthoptera, Caelifera, Romaleidae) from Brazil	Check List	895–903	3	17	Brazil	NA	South America	Animalia	Arthropoda	Insecta	Orthoptera	Romaleidae	Bactrophora	Bactrophora dominans	No	No	Species Distribution/Range	NA	Species Distribution	NA	Observation Data	NA	Major Data Source	No
6VSR272P	english	Google Scholar	2023	Berryman, Alex J; Collar, Nigel J; Crozariol, Marco A; Gussoni, Carlos OA; Kirwan, Guy M; Sharpe, Christopher J	The distribution, ecology and conservation status of the long-tailed woodnymph Thalurania watertonii	Ornithology Research	1–12	1	31	Brazil	NA	South America	Animalia	Chordata	Aves	Caprimulgiformes	Trochilidae	Thalurania	Thalurania watertonii	Yes	No	Species Distribution/Range, Biodiversity/Population Assessment	NA	Species Distribution, Population Measure	NA	Observation Data	NA	Minor Data Source	No
6WDQREA4	english	Google Scholar	2023	Zhang, Hu; Zhu, Linchao; Wang, Xiaohan; Yang, Yi	Divide and Retain: A Dual-Phase Modeling for Long-Tailed Visual Recognition	IEEE Transactions on Neural Networks and Learning Systems	NA	NA	NA	NA	NA	NA	NA	NA	NA	NA	NA	NA	NA	No	No	Other	visual classification	Image Analysis	NA	Imagery	NA	Minor Data Source	No
6X99JHQU	english	Google Scholar	2020	Ancillotto, Leonardo; Bosso, Luciano; Smeraldo, Sonia; Mori, Emiliano; Mazza, Giuseppe; Herkt, Matthias; Galimberti, Andrea; Ramazzotti, Fausto; Russo, Danilo	An African bat in Europe, Plecotus gaisleri: Biogeographic and ecological insights from molecular taxonomy and Species Distribution Models	Ecology and Evolution	5785–5800	12	10	NA	NA	Africa, Europe	Animalia	Chordata	Mammalia	Chiroptera	Vespertilionidae	Plecotus	Plecotus gaisleri	No	No	Species Distribution/Range	NA	Species Distribution	NA	Observation Data	NA	Major Data Source	No
6XLCZWWF	english	Google Scholar	2023	Wang, Zhengyang; Chan, Wei-Ping; Pham, Nhat Tan; Zeng, Jimmy; Pierce, Naomi E; Lohman, David J; Meng, Weilin	One in five butterfly species sold online across borders	Biological Conservation	110092	NA	283	NA	NA	NA	Animalia	Arthropoda	Insecta	Lepidoptera	NA	NA	NA	No	No	Biodiversity/Population Assessment	NA	Population Measure	NA	Observation Data	NA	Minor Data Source	No
6YIBW9P8	english	Google Scholar	2021	Nizar, Nur Marahaini Mohd; Jahanshiri, Ebrahim; Tharmandram, Anil Shekar; Salama, Ayman; Sinin, Siti Sarah Mohd; Abdullah, Nurul Jannah; Zolkepli, Husna; Wimalasiri, Eranga M; Suhairi, Tengku Adhwa Syaherah Tengku Mohd; Hussin, Hilda; others	Underutilised crops database for supporting agricultural diversification	Computers and Electronics in Agriculture	105920	NA	180	NA	NA	NA	NA	NA	NA	NA	NA	NA	NA	No	No	Other	database construction	Other	data standards	Other	data standards	Minor Data Source	No
6YT3EUV8	english	Google Scholar	2020	Prevéy, Janet S; Parker, Lauren E; Harrington, Constance A	Projected impacts of climate change on the range and phenology of three culturally-important shrub species	PloS one	e0232537	5	15	United States of America	NA	North America	Plantae	Tracheophyta	Magnoliopsida	NA	NA	NA	NA	No	No	Species Distribution/Range, Climate Change/Environmental Impact	NA	Species Distribution	NA	Observation Data	NA	Minor Data Source	No
6ZCRFBJQ	english	Google Scholar	2022	Coca-de-la-Iglesia, Marina; Medina, Nagore G; Wen, Jun; Valcárcel, Virginia	Evaluation of tropical–temperate transitions: An example of climatic characterization in the Asian Palmate group of Araliaceae	American Journal of Botany	1488–1507	9	109	NA	NA	Asia	Plantae	NA	NA	NA	Araliaceae	NA	NA	No	No	Species Distribution/Range, Climate Change/Environmental Impact	NA	Species Distribution	NA	Observation Data	NA	Minor Data Source	No
6ZCU4V8Q	english	Google Scholar	2022	Langor, David W; Langor, Stephen D	The biota of Canada: checklist of the centipedes of Canada (Myriapoda: Chilopoda)	The Canadian Entomologist	e8	1	154	Canada	NA	North America	Animalia	Arthropoda	Chilopoda	Scutigeromorpha	Scutigeridae	Scutigera	Scutigera coleoptrata	No	No	Species Distribution/Range	NA	Descriptive	NA	Observation Data	NA	Minor Data Source	No
6ZNRI8IG	english	Google Scholar	2021	Callaghan, Corey T; Poore, Alistair GB; Mesaglio, Thomas; Moles, Angela T; Nakagawa, Shinichi; Roberts, Christopher; Rowley, Jodi JL; VergÉs, Adriana; Wilshire, John H; Cornwell, William K	Three frontiers for the future of biodiversity research using citizen science data	BioScience	55–63	1	71	NA	NA	NA	NA	NA	NA	NA	NA	NA	NA	No	No	Other	Application of iNaturalist in research	Review	NA	None or Could Not Determine	NA	Major Data Source	No
6ZQ4QMVP	english	Google Scholar	2023	Lupi, Daniela; Malabusini, Serena; de Milato, Silvia; Heinzl, Alessandro Luigi; Ruzzier, Enrico; Bani, Luciano; Savoldelli, Sara; Jucker, Costanza	Exploring the range expansion of the yellow-spotted longhorn beetle Psacothea hilaris hilaris in northern Italy	Agricultural and Forest Entomology	NA	NA	NA	Italy	Northern Italy	Europe	Animalia	Arthropoda	Insecta	Coleoptera	Cerambycidae	Psacothea	Psacothea hilaris	No	Yes	Species Distribution/Range	NA	Species Distribution	NA	Observation Data	NA	Minor Data Source	No
726I8BDW	english	Google Scholar	2021	Warren, Daniel A; Bradbeer, Stephanie J; Dunn, Alison M	Superior predatory ability and abundance predicts potential ecological impact towards early-stage anurans by invasive ‘Killer Shrimp’(Dikerogammarus villosus)	Scientific Reports	1–12	1	11	NA	NA	Europe	Animalia	Chordata	Amphibia	NA	NA	NA	NA	NA	NA	Species Distribution/Range	NA	Species Distribution	NA	Observation Data	NA	Minor Data Source	No
72KVEZW9	english	Google Scholar	2021	Stenhouse, Alan; Perry, Tahlia; Grützner, Frank; Lewis, Megan; Koh, Lian Pin	EchidnaCSI–improving monitoring of a cryptic species at continental scale using citizen science	Global Ecology and Conservation	e01626	NA	28	Australia	NA	Oceania	Animalia	Chordata	Mammalia	Monotremata	Tachyglossidae	Tachyglossus	Tachyglossus aculeatus	Yes	No	Species Distribution/Range, Data Quality/Comparison, Biodiversity/Population Assessment	NA	Species Distribution, Population Measure, Descriptive	NA	Observation Data	NA	Major Data Source	No
72MMIUWK	english	Google Scholar	2017	Szabolcs, Márton; Mizsei, Edvárd; Jablonski, Daniel; Vági, Balázs; Mester, Béla; Végvári, Zsolt; Lengyel, Szabolcs	Distribution and diversity of amphibians in Albania: new data and foundations of a comprehensive database	Amphibia-Reptilia	435–448	4	38	Albania	NA	Europe	Animalia	Chordata	Amphibia	NA	NA	NA	NA	Yes	No	Species Distribution/Range	NA	Species Distribution	NA	Observation Data	NA	Minor Data Source	No
72QBW3WP	english	Google Scholar	2022	Brunton, Daniel F; Oldham, Michael J; Gilman, Arthur V	Himalayan Elecampane, Inula racemosa (Asteraceae), in North America	Rhodora	19–30	993	123	NA	NA	North America	Plantae	Tracheophyta	Magnoliopsida	Asterales	Asteraceae	Inula	Inula racemosa	No	Yes	Species Distribution/Range	NA	Species Distribution	NA	Observation Data	NA	Major Data Source	No
7348AIMX	english	Google Scholar	2023	Freitas, André Victor Lucci; Rosa, Augusto Henrique Batista; Kaminski, Lucas Augusto; Silva-Brandão, Karina Lucas	Systematic Position, Immature Stages, and Geographic Distribution of Glennia pylotis (Godart, 1819)(Lepidoptera: Papilionoidea: Pieridae)	Neotropical Entomology	1–9	NA	NA	Brazil, Argentina	southeastern Atlantic Forest	South America	Animalia	Arthropoda	Insecta	Lepidoptera	Pieridae	Glennia	Glennia pylottis	Yes	No	Species Distribution/Range	NA	Could Not Determine	NA	Observation Data	NA	Minor Data Source	No
73A3Q7SG	english	Google Scholar	2022	Farag, Shaimaa; Alakeel, Khaled A; GadAllah, Sohair; Nasser, Mohamed; Okely, Mohammed; Ahmed, Ahmed Ezzat; Soliman, Soliman M; Saad, Ahmed M; El-Saadony, Mohamed T; Al Ashaal, Sara	Polychromatism in adult Deroplax silphoides (Heteroptera: Scutelleridae) and a morphological examination of the immature stages	Saudi Journal of Biological Sciences	NA	NA	NA	NA	NA	Africa	Animalia	Arthropoda	Insecta	Hemiptera	Scutelleridae	Deroplax	Deroplax silphoides	No	No	Biology/Behavior	NA	Image Analysis	NA	Imagery	NA	Minor Data Source	No
745QTC3S	english	Google Scholar	2022	Hantak, Maggie M; Guralnick, Robert P; Zare, Alina; Stucky, Brian J	Computer vision for assessing species color pattern variation from web-based community science images	Iscience	104784	8	25	United States of America	NA	North America	Animalia	Chordata	Amphibia	Caudata	Plethodontidae	Plethodon	Plethodon cinereus	No	No	Other	Image Classification	Image Analysis	NA	Imagery	NA	Main Data Source	No
74BRJS9H	english	Google Scholar	2022	Hartung, Viktor; Heller, Martin; Husemann, Martin	First record of the invasive true bug (Heteroptera) Halyomorpha halys (Stål, 1855) from Hamburg with other records from Northern Germany and possible implications for its range expansion	Evolutionary Systematics	57–64	NA	6	Germany	Hamburg	Europe	Animalia	Arthropoda	Insecta	Coleoptera	Pentatomidae	Halyomorpha	Halyomorpha halys	No	Yes	Species Distribution/Range	NA	Species Distribution	NA	Observation Data	NA	Major Data Source	No
74KL9H2F	english	Google Scholar	2021	CICEOI, Roxana; LUCHIAN, Vasilica; TABACU, Andrei Florin; GUTUE, Minodora; STAVRESCU-BEDIVAN, Mala-Maria	Goji berry gall mite expansion in Europe, with emphasis on southeastern part of Romania	Bulletin of University of Agricultural Sciences and Veterinary Medicine. Food Science and Technology	93–99	2	78	NA	NA	Europe	Animalia	Arthropoda	Arachnida	Sarcoptiformes	Eriophyidae	Aceria	Aceria kuko	No	Yes	Species Distribution/Range	NA	Species Distribution	NA	Observation Data	NA	Major Data Source	No
74TYJWRM	english	Google Scholar	2022	van Klink, Roel; August, Tom; Bas, Yves; Bodesheim, Paul; Bonn, Aletta; Fossøy, Frode; Høye, Toke T; Jongejans, Eelke; Menz, Myles HM; Miraldo, Andreia; others	Emerging technologies revolutionise insect ecology and monitoring	Trends in ecology & evolution	NA	NA	NA	NA	NA	NA	Animalia	Arthropoda	Insecta	NA	NA	NA	NA	No	No	Other, Data Quality/Comparison	NA	Review	NA	Other	NA	Could Not Determine	No
754FWTFR	english	Google Scholar	2022	Jefferson, Kamren P; Garcia, S Leigh Ann; Krejsa, Dianna M; Perkins, J Clint; Stevens, Skyler; Matlack, Raymond S; Dowler, Robert C	Noteworthy Records, Range Extensions, and Conservation Status of Skunk Species in Texas	Museum of Texas Tech University	NA	NA	384	United States of America	Texas	North America	Animalia	Chordata	Mammalia	Carnivora	Mephitidae	Conepatus, Mephitis, Spilogale	NA	Yes	No	Species Distribution/Range	NA	Species Distribution	NA	Observation Data, Imagery	NA	Major Data Source	No
75MCH7SM	english	Google Scholar	2022	Monfils, Anna K; Krimmel, Erica R; Linton, Debra L; Marsico, Travis D; Morris, Ashley B; Ruhfel, Brad R	Collections Education: The Extended Specimen and Data Acumen	BioScience	177–188	2	72	United States of America	NA	North America	NA	NA	NA	NA	NA	NA	NA	NA	NA	Education/Community Engagement	NA	Other	Education Survey Assesment	Observation Data, User Information, Identification Data	NA	Major Data Source	No
76DW5JFI	english	Google Scholar	2023	DERANJA, MAKS; HELLER, KLAUS-GERHARD; DARCEMONT, CHRISTIAN; LEMONNIER-DARCEMONT, MICHÈLE; VUKOVI?, MARIJANA; VEENVLIET, PAUL; ŠKORPUT, JADRANKA; SCHERINI, ROBERTO; GOMBOC, STANISLAV; SKEJO, JOSIP; others	Dinarippiger gen. nov.(Tettigoniidae: Bradyporinae: Ephippigerini), a new saddle bush-cricket genus for Ephippiger discoidalis Fieber, 1853 from the Dinaric karst	Zootaxa	49–90	1	5271	NA	NA	Europe	Animalia	Arthropoda	Insecta	Orthoptera	Tettigoniidae	Ephippiger, Dinarippiger, Uromenus	Ephippiger discoidalis	No	No	Species Distribution/Range, Species Discovery	NA	Descriptive, Species Distribution	NA	Observation Data	NA	Minor Data Source	No
76EEGR46	english	Google Scholar	2022	Mota, Luísa L; Rosa, Augusto HB; Vasconcellos, Lucius R; Willmott, Keith R; Freitas, André VL	A new subspecies of Mechanitis lysimnia from southern Amazonia (Nymphalidae: Danainae: Ithomiini)	Tropical Lepidoptera Research	47–51	NA	NA	NA	NA	South America	Animalia	Arthropoda	Insecta	Lepidoptera	Nymphalidae	Mechanitis	Mechanitis lysimnia	No	No	Species Discovery	NA	Image Analysis	NA	Imagery	NA	Minor Data Source	No
76HSHRFD	english	Google Scholar	2018	Longbottom, Joshua; Shearer, Freya M; Devine, Maria; Alcoba, Gabriel; Chappuis, Francois; Weiss, Daniel J; Ray, Sarah E; Ray, Nicolas; Warrell, David A; de Castañeda, Rafael Ruiz; others	Vulnerability to snakebite envenoming: a global mapping of hotspots	The Lancet	673–684	10148	392	NA	NA	NA	Animalia	Chordata	Reptilia	Squamata	NA	NA	NA	No	No	Species Distribution/Range	NA	Species Distribution	NA	Observation Data	NA	Major Data Source	No
76KIHFXX	english	Google Scholar	2023	Taylor, Annalise; Sigona, Alexii; Kelly, Maggi	Modeling spatial distributions of Amah Mutsun priority cultural plants to support Indigenous cultural revitalization	Ecosphere	e4374	1	14	United States of America	California	North America	Plantae	NA	NA	NA	NA	NA	NA	NA	NA	Species Distribution/Range, Other	cultural	Species Distribution, Other	Machine learning	Observation Data	NA	Minor Data Source	No
77JEUDUM	english	Google Scholar	2022	Kasalo, Niko; Bertner, Paul; de Rueda, Javier Aznar González; Skejo, Josip	The true nature of the genus Lophotettix Hancock, 1909 (Orthoptera: Tetrigidae): a brief taxonomic revision	Annales Zoologici	223–234	NA	72	NA	NA	South America	Animalia	Arthropoda	Insecta	Orthoptera	Tetrigidae	Lophotettix	NA	No	No	Biology/Behavior	NA	Image Analysis	NA	Imagery	NA	Minor Data Source	No
77LRSMCN	english	Google Scholar	2021	Farashi, Azita; Alizadeh-Noughani, Mohammad	Predicting the invasion risk of non-native reptiles as pets in the Middle East	Global Ecology and Conservation	e01818	NA	31	NA	NA	Africa, Asia	Animalia	Chordata	Reptilia	NA	NA	NA	NA	Yes	Yes	Species Distribution/Range	NA	Species Distribution	NA	Observation Data	NA	Minor Data Source	No
77YAIGXD	english	Google Scholar	2020	Kurczewski, Frank E; West, Rick C; Waichert, Cecilia; Kissane, Kelly C; Ubick, Darrell; Pitts, James P	New and unusual host records for North American and South American spider wasps (Hymenoptera: Pompilidae)	Zootaxa	1–112	1	4891	NA	NA	North America, South America	Animalia	Arthropoda	Insecta	Hymenoptera	Pompilidae	NA	NA	No	No	Species Distribution/Range	NA	Descriptive	NA	Observation Data	NA	Could Not Determine	No
785BHAQC	english	Google Scholar	2023	Jiang, Zhong-Wen; Ma, Liang; Mi, Chun-Rong; Tao, Shi-Ang; Guo, Fengyi; Du, Wei-Guo	Distinct responses and range shifts of lizard populations across an elevational gradient under climate change	Global Change Biology	2669–2680	10	29	People's Republic of China	NA	Asia	Animalia	Chordata	Reptilia	Squamata	Agamidae	Phrynocephalus	Phrynocephalus vlangalii	No	No	Climate Change/Environmental Impact, Species Distribution/Range	NA	Species Distribution	NA	Observation Data	NA	Minor Data Source	No
78A3YRVC	english	Google Scholar	2021	Fertakos, Matthew E; Clement, Wendy L	Tracking phenology over 125 years among native flora of the New Jersey Pine Barrens1	The Journal of the Torrey Botanical Society	253–265	4	148	United States of America	New Jersey	North America	Plantae	Tracheophyta	Liliopsida, Magnoliopsida	NA	NA	NA	NA	Yes	No	Species Distribution/Range, Biology/Behavior, Climate Change/Environmental Impact	NA	Descriptive, Species Distribution, Image Analysis	NA	Observation Data, Imagery	NA	Minor Data Source	No
78AU6TFG	english	Google Scholar	2019	Beker, Teo; Orlovi?, Saša; Stojanovi?, Dejan B	Overview of Free Open Source Global Forest Species Data for Biogeographic Modeling	Topola	59–70	204	NA	NA	NA	NA	NA	NA	NA	NA	NA	NA	NA	NA	NA	Data Quality/Comparison, Species Distribution/Range	NA	Review, Descriptive	NA	Observation Data	NA	Major Data Source	No
78CEUEKG	english	Google Scholar	2022	Hettinger, Erin M; Pauli, Benjamin P; Berg-Binder, Moni C	Examining Suitable Habitat and the Potential for Establishment of Introduced Epipactis helleborine in Southeastern Minnesota	The American Midland Naturalist	148–160	2	187	United States of America	Minnesota	North America	Plantae	Tracheophyta	Liliopsida	Asparagales	Orchidaceae	Epipactis	Epipactis helleborine	No	Yes	Species Distribution/Range	NA	Species Distribution	NA	Observation Data	NA	Minor Data Source	Yes
78EQPFIJ	english	Google Scholar	2023	Gural-Sverlova, Nina; Gural, Roman	Three introduced Monacha species (Gastropoda: Hygromiidae) in and near Lviv with remarks on M. cartusiana spreading in Ukraine and its Western part	Folia Malacologica	69–82	2	31	Ukraine	NA	Europe	Animalia	Mollusca	Gastropoda	Stylommatophora	Hygromiidae	Monacha	NA	NA	Yes	Species Distribution/Range	NA	Species Distribution, Descriptive	NA	Observation Data	NA	Minor Data Source	No
78JW7NLU	english	Google Scholar	2023	Qodri, Agmal; Encilia, Encilia; Yulizah, Yulizah; Girmansyah, Deden; Sunardi, Sunardi; Santoso, Wahyudi; Megawati, Megawati; Rachmatiyah, Rina; Fatimah, Fatimah; Darmawan, Darmawan; others	Recorded and predicted butterflies in the Padang Bindu Karst, South Sumatra, Indonesia	Biodiversitas Journal of Biological Diversity	NA	2	24	Indonesia	South Sumatra	Asia	Animalia	Arthropoda	Insecta	Lepidoptera	NA	NA	NA	No	No	Biodiversity/Population Assessment, Species Distribution/Range	NA	Population Measure, Species Distribution	NA	Observation Data	NA	Could Not Determine	No
78WJMUPW	english	Google Scholar	2022	Justine, Jean-Lou; Gastineau, Romain; Gros, Pierre; Gey, Delphine; Ruzzier, Enrico; Charles, Laurent; Winsor, Leigh	Hammerhead flatworms (Platyhelminthes, Geoplanidae, Bipaliinae): mitochondrial genomes and description of two new species from France, Italy, and Mayotte	PeerJ	e12725	NA	10	NA	NA	Africa, Asia	Animalia	Platyhelminthes	NA	Tricladida	Geoplanidae	Diversibipalium	NA	No	No	Species Discovery, Biology/Behavior, Species Distribution/Range	NA	Descriptive	NA	Observation Data	NA	Minor Data Source	No
797HNRAZ	english	Google Scholar	2016	Wang, Zhi-Qiang; Guillot, Daniel; Ren, Ming-Xun; López-Pujol, Jordi	Kalanchoe (Crassulaceae) as invasive aliens in China–new records, and actual and potential distribution	Nordic Journal of Botany	349–354	3	34	People's Republic of China	Sichuan, Hainan	Asia	Plantae	Tracheophyta	Magnoliopsida	Saxifragales	Crassulaceae	Kalanchoe	Kalanchoe daigremontiana, Kalanchoe delagoensis	No	Yes	Species Distribution/Range	NA	Species Distribution	NA	Observation Data	NA	Minor Data Source	No
79TFFANP	english	Google Scholar	2023	Salas, Jaime A; Arias-Cruzatty, Daniel; Aguilar-Gómez, Miguel; Bravo-Mejía, Carolina; Matamoros, Ronny	Bicolored Hawk, Accipiter bicolor in Guayaquil city (Western Ecuador): New preys-species records and citizen science urban records	Revista peruana de biología	e23857–e23857	1	30	Ecuador	Guayaquil City	South America	Animalia	Chordata	Aves	Accipitriformes	Accipitridae	Accipiter	Accipiter bicolor	No	No	Species Distribution/Range	NA	Species Distribution	NA	Observation Data	NA	Minor Data Source	No
79UKPCX8	english	Google Scholar	2021	Zhang, Jinlong; Fischer, Gunter A	Reconsideration of the native range of the Chinese Swamp Cypress (Glyptostrobus pensilis) based on new insights from historic, remnant and planted populations	Global Ecology and Conservation	e01927	NA	32	NA	NA	Asia	Plantae	Tracheophyta	Pinopsida	Pinales	Cupressaceae	Glyptostrobus	Glyptostrobus pensilis	Yes	Yes	Species Distribution/Range	NA	Species Distribution	NA	Observation Data	NA	Minor Data Source	No
7A5ZLM9K	english	Google Scholar	2023	Beesley, Annika; Whibley, Annabel; Santure, Anna W; Battles, Heather T	The introduction and distribution history of the common myna (Acridotheres tristis) in New Zealand	New Zealand Journal of Zoology	1–13	NA	NA	New Zealand	New Zealand's North Island	Oceania	Animalia	Chordata	Aves	Passeriformes	Sturnidae	Acridotheres	Acridotheres tristis	No	Yes	Species Distribution/Range	NA	Could Not Determine	NA	None or Could Not Determine	NA	Minor Data Source	No
7B4AIR2V	english	Google Scholar	2020	Báez, José C; Barbosa, Ana Márcia; Pascual, Pedro; Ramos, María Lourdes; Abascal, Francisco	Ensemble modeling of the potential distribution of the whale shark in the Atlantic Ocean	Ecology and Evolution	175–184	1	10	NA	NA	Global	Animalia	Chordata	Elasmobranchii	Orectolobiformes	Rhincodontidae	Rhincodon	Rhincodon typus	Yes	No	Species Distribution/Range, Biology/Behavior	NA	Species Distribution, Other	environmental preference models	Observation Data	NA	Minor Data Source	No
7C6C9YPC	english	Google Scholar	2018	Weei, Gan Cheong	Common jester, Symbrenthia hippoclus at Admiralty Park	Signapore Biodiversity Records	109	NA	NA	Singapore	Singapore Island	Asia	Animalia	Arthropoda	Insecta	Lepidoptera	Nymphalidae	Symbrenthia	Symbrenthia hippoclus	No	No	Species Distribution/Range	NA	Species Distribution	NA	Observation Data	NA	Main Data Source	No
7CH6VCG5	english	Google Scholar	2023	Adži?, Karmela; Deranja, Maks; Mihaljevi?, Maja; Rebrina, Fran; Skejo, Josip; Jeli?, Dušan; Pavlovi?, Marko; Kirin, Kristina; Tvrtkovi?, Nikola	Distribution and ecology of the predatory katydid Saga pedo (Pallas, 1771) in Croatia with the first record in the continental region	Natura Croatica: Periodicum Musei Historiae Naturalis Croatici	35–47	1	32	Croatia	NA	Europe	Animalia	Arthropoda	Insecta	Orthoptera	Tettigoniidae	Saga	Saga pedo	Yes	No	Species Distribution/Range	NA	Species Distribution	NA	Observation Data	NA	Minor Data Source	No
7DBXQ93L	english	Google Scholar	2021	Pellegrini, Marco OO; Espejo-Serna, Adolfo	Recircumscription and synopsis of Thyrsanthemum and Weldenia (Commelinaceae), two narrow endemic genera from Mesoamerica	Kew Bulletin	269–286	NA	76	Mexico, Guatemala	NA	North America	Plantae	Tracheophyta	Liliopsida	Commelinales	Commelinaceae	Thyrsanthemum, Weldenia	NA	Yes	No	Species Distribution/Range	NA	Species Distribution	NA	Observation Data	NA	Minor Data Source	No
7DRPM8MN	spanish	Web of Science	2022	Pizarro, Manuel; Mujika, Ane; Quintana-Buil, Marta; Miranda, Hector; Gomez, Daniel; Fuentes, Ines; Martinez, Javier; Ibanez, Neus; Nualart, Neus; Begona Garcia, Maria	Learning about plants and sharing observations with new technologies. FLORAPYR and FLORAMON with iNaturalist	ECOSISTEMAS	NA	3	31	Spain	NA	Europe	Plantae	NA	NA	NA	NA	NA	NA	No	Yes	Education/Community Engagement, Data Quality/Comparison	NA	Descriptive	NA	Observation Data, User Information	I included 'Data type: User information' because they mention that half of the users joined iNat because of their project. Projects: https://www.inaturalist.org/projects/florapyr-pirineos-pyrenees, https://www.inaturalist.org/projects/floramon-flora-parques-nacionales-de-montana	Main Data Source	Yes
7DZR4EWE	english	Google Scholar	2020	Kilpatrick, Shelby Kerrin; Gibbs, Jason; Mikulas, Martin M; Spichiger, Sven-Erik; Ostiguy, Nancy; Biddinger, David J; López-Uribe, Margarita M	An updated checklist of the bees (Hymenoptera, Apoidea, Anthophila) of Pennsylvania, United States of America	Journal of Hymenoptera Research	1–86	NA	77	United States of America	NA	North America	Animalia	Arthropoda	Insecta	Hymenoptera	NA	NA	NA	NA	NA	Species Distribution/Range	NA	Descriptive	NA	Observation Data	NA	Minor Data Source	NA
7E3PGCZ5	english	Google Scholar	2023	León-E, Roberto J; Cisneros-Heredia, Diego F; Diaz, Eduardo A	Tail bifurcation in Marine Iguana Amblyrhynchus cristatus mertensi Eibl-Eibesfeldt, 1962 from San Cristóbal Island, Galápagos, Ecuador	Herpetology Notes	395–398	NA	16	Ecuador	Galapagos	South America	Animalia	Chordata	Reptilia	Squamata	Iguanidae	Amblyrhynchus	Amblyrhynchus cristatus	Yes	No	Biology/Behavior	NA	Image Analysis	NA	Imagery, Observation Data	NA	Major Data Source	No
7E7TEQHJ	english	Google Scholar	2019	Sharpe, JOANNE M	Fern ecology and climate change	Indian Fern Journal	179–199	NA	36	NA	NA	global	Plantae	Tracheophyta	NA	NA	NA	NA	NA	No	No	Climate Change/Environmental Impact	NA	Review	NA	None or Could Not Determine	NA	Could Not Determine	No
7F8QGMCP	english	Google Scholar	2023	Cotoras, Darko D; Vidal, Marcela A	Tail bifurcation incidence in Liolaemus lizards assessed through citizen science and naturalist notes	South American Journal of Herpetology	29–36	1	26	NA	NA	South America	Animalia	Chordata	Reptilia	Squamata	Liolaemidae	Liolaemus	NA	No	No	Species Distribution/Range, Biology/Behavior	NA	Species Distribution, Image Analysis	NA	Observation Data, Imagery	NA	Minor Data Source	No
7FFLEBLB	english	Google Scholar	2022	Telford, Nicolas S; Alexander, Graham J; Becker, Francois S; Conradie, Werner; Jordaan, Adriaan; Kemp, Luke; le Grange, Anja; Rebelo, Alexander D; Strauss, Paula; Taft, Jody M; others	Extensions to the known geographic distibutions of reptiles in the Great Karoo, South Africa	Herpetological Conservation and Biology	145–154	1	17	South Africa	Great Karoo	Africa	Animalia	Chordata	Reptilia	NA	NA	NA	NA	No	No	Species Distribution/Range	NA	Species Distribution	NA	Observation Data	NA	Minor Data Source	Yes
7GGHZ69U	english	Google Scholar	2022	Hansen, Sara E; Cahill, Blake C; Hackett, Rachel A; Monfils, Michael J; Goebel, Ryan T; Asencio, Shannon; Monfils, Anna	Aggregated occurrence records of invasive European frog-bit (Hydrocharismorsus-ranae L.) across North America	Biodiversity Data Journal	NA	NA	10	United States of America, Canada	NA	North America	Plantae	NA	NA	Alismatales	Hydrocharitaceae	Hydrocharis	Hydrocharis morsus-ranae	No	Yes	Species Distribution/Range	NA	Species Distribution	NA	Observation Data	NA	Main Data Source	No
7GI3PN7M	english	Google Scholar	2021	Tabasi, Melika; Mehrabian, Ahmadreza; Sayadi, Sadaf	Distribution patterns and conservation status of Crocus species in Iran, one of the diversity centers of Crocus in the Middle East	Folia Oecologica	NA	2	48	Iran	NA	Asia	Plantae	Tracheophyta	Liliopsida	Asparagales	Iridaceae	Crocus	NA	Yes	No	Species Distribution/Range, Biodiversity/Population Assessment	NA	Species Distribution, Population Measure	NA	Observation Data	NA	Major Data Source	No
7GJBHBPK	english	Google Scholar	2023	Koli, Vijay Kumar; Jangid, Ashish Kumar; Singh, Chandra Prakash	Habitat suitability mapping of the Indian giant flying squirrel (Petaurista philippensis Elliot, 1839) in India with ensemble modeling	Acta Ecologica Sinica	644–652	4	43	India	NA	Asia	Animalia	Chordata	Mammalia	Rodentia	Sciuridae	Petaurista	Petaurista philippensis	Yes	No	Species Distribution/Range	NA	Species Distribution	NA	Observation Data	NA	Minor Data Source	No
7H2SA53X	english	Google Scholar	2021	Johnston, M Andrew; Hernández, Kevin Cortés	Notes on Stenochiini Kirby, 1837 genera and species from western North America (Coleoptera: Tenebrionidae)	Dugesiana	81–87	2	28	Mexico, United States of America	NA	North America	Animalia	Arthropoda	Insecta	Coleoptera	Tenebrionoidea	Strongylium, Oploptera	NA	No	No	Species Distribution/Range, Biology/Behavior	NA	Species Distribution, Descriptive	NA	Observation Data, Imagery	NA	Minor Data Source	No
7I34SVXC	english	Google Scholar	2021	Leaché, Adam D; Davis, Hayden R; Singhal, Sonal; Fujita, Matthew K; Lahti, Megan E; Zamudio, Kelly R	Phylogenomic assessment of biodiversity using a reference-based taxonomy: an example with Horned Lizards (Phrynosoma)	Frontiers in Ecology and Evolution	678110	NA	9	NA	NA	North America	Animalia	Chordata	Reptilia	Squamata	Phrynosomatidae	Phrynosoma	Phrynosoma douglasii, Phrynosoma hernandesi	No	No	Species Distribution/Range, Biology/Behavior	NA	Species Distribution	NA	Observation Data	NA	Minor Data Source	No
7IYLRCKZ	english	Google Scholar	2022	Shin, Man-Seok; Kim, Tae-Geun; Cho, Youngho	Prediction of climate change effects on the potential distribution of cycad blue butterfly (Luthrodes pandava) in South Korea	Entomological Research	NA	NA	NA	South Korea	NA	Asia	Plantae	Tracheophyta	Cycadopsida	Cycadales	Cycadaceae	Cycas	Cycas revoluta	No	No	Species Distribution/Range, Climate Change/Environmental Impact	NA	Species Distribution	NA	Observation Data	NA	Minor Data Source	No
7JD99GIU	english	Google Scholar	2021	Ceríaco, Luis MP; Santos, Bruna S; Marques, Mariana P; Bauer, Aaron M; Tiutenko, Arthur	Citizen Science meets specimens in old formalin filled jars: a new species of Banded Rubber Frog, genus Phrynomantis (Anura: Phrynomeridae) from Angola	Alytes	18–48	4-Jan	38	Angola	NA	Africa	Animalia	Chordata	Amphibia	Anura	Microhylidae	Phrynomantis	NA	No	No	Species Distribution/Range, Species Discovery, Biology/Behavior	NA	Descriptive	NA	Observation Data	NA	Minor Data Source	No
7JDNR8H5	english	Google Scholar	2021	Hall, Matthew J; Martin, John M; Burns, Alicia L; Hochuli, Dieter F	Ecological insights into a charismatic bird using different citizen science approaches	Austral Ecology	1255–1265	8	46	Australia	NA	Oceania	Animalia	Chordata	Aves	Galliformes	Megapodiidae	Alectura	Alectura lathami	No	No	Data Quality/Comparison	NA	Descriptive	NA	Observation Data	NA	Major Data Source	No
7K5CJMXZ	english	Google Scholar	2020	van den Burg, Matthijs P	How to source and collate natural history information: a case study of reported prey items of Erythrolamprus miliaris (Linnaeus, 1758)	Herpetology Notes	746-739	NA	13	NA	NA	South America	Animalia	Chordata	Reptilia	Squamata	Colubridae	Erythrolamprus	Erythrolamprus miliaris	No	No	Biology/Behavior	NA	Image Analysis	NA	Imagery	NA	Minor Data Source	No
7KZVGEX3	english	Google Scholar	2021	Hitchcock, Colleen; Sullivan, Jon; O'Donnell, Kelly	Cultivating bioliteracy, biodiscovery, data literacy, and ecological monitoring in undergraduate courses with iNaturalist	Citizen Science: Theory and Practice	NA	1	6	United States of America, New Zealand	NA	North America, Oceania	NA	NA	NA	NA	NA	NA	NA	No	No	Education/Community Engagement	NA	Other	user behaviour, engagement	Observation Data, Observation Data, User Information	NA	Main Data Source	No
7LJDCWG4	english	Google Scholar	2018	Bowles, David E	Introduced Japanese burrowing cricket (Orthoptera: Gryllidae: Velarifictorus (Velarifictorus) micado) range continues to expand in North America	Journal of Orthoptera Research	177–181	2	27	United States of America	NA	North America	Animalia	Arthropoda	Insecta	Orthoptera	Gryllidae	Velarifictorus	Velarifictorus micado	No	Yes	Species Distribution/Range, Biology/Behavior	NA	Descriptive	NA	Observation Data	NA	Minor Data Source	No
7LL9TLWZ	english	Google Scholar	2019	Meineke, Emily K; Classen, Aimée T; Sanders, Nathan J; Jonathan Davies, T	Herbarium specimens reveal increasing herbivory over the past century	Journal of Ecology	105–117	1	107	United States of America	New England	North America	Animalia	Arthropoda	Insecta	Lepidoptera	NA	NA	NA	No	No	Biodiversity/Population Assessment, Biology/Behavior	NA	Population Measure	NA	Observation Data	NA	Major Data Source	No
7LTPBLHF	english	Google Scholar	2020	Dolman, Teresa	Mason Wasps in our backyard	Blue Jay	8–10	3	78	Canada	Alberta	North America	Animalia	Arthropoda	Insecta	Hymenoptera	Vespidae	Ancistrocerus	Ancistrocerus antilope	No	No	Species Distribution/Range	NA	Descriptive	NA	Observation Data	NA	Main Data Source	No
7M6S5UC2	english	Google Scholar	2021	Helenbrook, William D; Valdez, Jose W	Species distribution and conservation assessment of the black-headed night monkey (Aotus nigriceps): a species of Least Concern that faces widespread anthropogenic threats	Primates	817–825	5	62	Brazil, Peru, Bolivia	NA	South America	Animalia	Chordata	Mammalia	Primates	Aotidae	Aotus	Aotus nigriceps	Yes	NA	Species Distribution/Range, Climate Change/Environmental Impact	NA	Species Distribution	NA	Observation Data	NA	Minor Data Source	No
7M94W3SX	english	Google Scholar	2020	Hao, Tianxiao; Guillera-Arroita, Gurutzeta; May, Tom W; Lahoz-Monfort, José J; Elith, Jane	Using species distribution models for fungi	Fungal Biology Reviews	74–88	2	34	Australia	NA	Oceania	Fungi	NA	NA	NA	NA	NA	NA	No	No	Data Quality/Comparison	NA	Other	occurrences versus distance to major cities	Observation Data	NA	Minor Data Source	No
7N8SUNZS	english	Google Scholar	2023	Rhoads, Dustin D; Williams, Dean A	Background Color Matching in Texas Horned Lizards (Phrynosoma cornutum)	Journal of Herpetology	27–35	1	57	United States of America, Mexico	NA	North America	Animalia	Chordata	Reptilia	Squamata	Phrynosomatinae	Phrynosoma	Phrynosoma cornutum	No	No	Biology/Behavior	NA	Image Analysis	NA	Imagery, Observation Data	NA	Major Data Source	No
7NL83BI9	english	Google Scholar	2022	Killen, Heather; Chang, Lucy; Soul, Laura; Barclay, Richard	Combining Physical and Digital Data Collection for Citizen Science Climate Research	Citizen Science: Theory and Practice	NA	1	7	United States of America	NA	North America	Plantae	Tracheophyta	Ginkgoopsida	Ginkgoales	Ginkgoaceae	Gingko	Gingko biloba	No	NA	Biodiversity/Population Assessment, Biology/Behavior, Education/Community Engagement	NA	Descriptive, Population Measure, Image Analysis	NA	Observation Data, Imagery	NA	Main Data Source	No
7Q6IAVQD	english	Google Scholar	2020	Hochmair, Hartwig H; Scheffrahn, Rudolf H; Basille, Mathieu; Boone, Matthew	Evaluating the data quality of iNaturalist termite records	PLoS One	e0226534	5	15	NA	NA	NA	Animalia	Arthropoda	Insecta	Blattodea	NA	NA	NA	No	No	Data Quality/Comparison, Species Distribution/Range, Biodiversity/Population Assessment	NA	Species Distribution, Population Measure	NA	Observation Data	NA	Major Data Source	No
7Q7YKN5R	english	Google Scholar	2020	Sheffield, Cory S; Oram, Ryan; Heron, Jennifer M	Bombus (Pyrobombus) johanseni Sladen, 1919, a valid North American bumble bee species, with a new synonymy and comparisons to other “red-banded” bumble bee species in North America (Hymenoptera, Apidae, Bombini)	ZooKeys	59	NA	984	NA	NA	North America	Animalia	Arthropoda	Insecta	Hymenoptera	Apidae	Bombus	Bombus interacti, Bombus lapponicus, Bombus gelidus	No	No	Species Distribution/Range, Species Discovery	NA	Species Distribution, Descriptive	NA	Observation Data	NA	Minor Data Source	No
7RNE9ENL	english	Google Scholar	2022	DOW, RORY A; CHOONG, CHEE YEN; GRINANG, JONGKAR; LUPIYANINGDYAH, PUNGKI	Revised Checklist of the Odonata (dragonflies and damselflies) of Borneo.	Malayan Nature Journal	NA	2	74	Indonesia	NA	Asia	Animalia	Arthropoda	Insecta	Odonata	NA	NA	NA	No	No	Species Distribution/Range	NA	Descriptive	NA	Observation Data	NA	Minor Data Source	No
7RTAFSJM	english	Google Scholar	2022	Simonov, Evgeniy; Kuranova, Valentina N; Lisachov, Artem; Yartsev, Vadim V; Bogomolova, Irina N	Database of Amphibia distribution in West Siberia (Russia)	Biodiversity Data Journal	NA	NA	10	Russia	Siberia	Europe, Asia	Animalia	Chordata	Amphibia	NA	NA	NA	NA	No	No	Species Distribution/Range	NA	Species Distribution	NA	Observation Data	NA	Minor Data Source	No
7SE3P9RC	spanish	Google Scholar	2021	PELAYO, TATIANA VILLARINO; Pisa, Mario Mairal	Proyecto SICAF: implementando una herramienta para la conservación de la flora vascular española amenazada mediante ciencia ciudadana	Conservación Vegetal	38–41	25	NA	Spain	Iberian Peninsula, Balearic Island, Canary Island	Europe	Plantae	Tracheophyta	NA	NA	NA	NA	NA	Yes	No	Education/Community Engagement, Biodiversity/Population Assessment, Data Quality/Comparison	NA	Descriptive	NA	Observation Data, Identification Data	NA	Main Data Source	Yes
7STHZ4PJ	english	Google Scholar	2021	Schneider, Adam C; Benton, Ben E	Morphometrics and Redescription of Aphyllon fasciculatum and Aphyllon franciscanum, Two Widespread but Previously Conflated Species in Western North America	Systematic Botany	446–455	2	46	Canada, United States of America	NA	North America	Plantae	Tracheophyta	Magnoliopsida	Lamiales	Orobanchaceae	Aphyllon	Aphyllon fasciculatum, Aphyllon franciscanum	No	No	Species Distribution/Range, Species Discovery	NA	Species Distribution, Image Analysis	NA	Observation Data, Imagery	NA	Major Data Source	No
7SYB9PJV	english	Google Scholar	2020	Assandri, Giacomo; Bazzi, Gaia; Maggioni, Davide; Galimberti, Andrea; Kunz, Bernd	Distribution, autecology, genetic characterization, and conservation of the Western Mediterranean endemic dragonfly Orthetrum nitidinerve (Selys, 1841): insights from Italy	International Journal of Odonatology	405–422	4	23	Italy	NA	Europe	Animalia	Arthropoda	Insecta	Odonata	Libellulidae	Orthetrum	Orthetrum nitidinerve	NA	NA	Species Distribution/Range	NA	Descriptive	NA	Observation Data	NA	Could Not Determine	NA
7T57HJ46	english	Google Scholar	2021	Drake, David; Dubay, Shelli; Allen, Maximilian L	Evaluating human–coyote encounters in an urban landscape using citizen science	Journal of Urban Ecology	juaa032	1	7	United States of America	Madison, Wisconsin	North America	Animalia	Chordata	Mammalia	Carnivora	Canidae	Canis	Canis latrans	No	No	Biology/Behavior	NA	Descriptive	NA	Observation Data, Other	iNat project question responses	Main Data Source	Yes
7U4BGD4X	english	Google Scholar	2022	Huang, Hongzhi; Wang, Yu; Hu, Qinghua; Cheng, Ming-Ming	Class-Specific Semantic Reconstruction for Open Set Recognition	IEEE Transactions on Pattern Analysis and Machine Intelligence	NA	NA	NA	NA	NA	NA	NA	NA	NA	NA	NA	NA	NA	No	No	Other	visual classification	Image Analysis	NA	Imagery	NA	Major Data Source	No
7U4K75DS	english	Google Scholar	2023	Castro-Souza, Rodrigo Antônio; Sobral-Souza, Thadeu; Rabelo, Lucas Mendes; Zefa, Edison; Ferreira, Rodrigo Lopes	Persisting while changing over time: modelling the historical biogeographic of cave crickets (Orthoptera, Grylloidea) in Neotropics	Journal of Tropical Ecology	e10	NA	39	NA	NA	South America	Animalia	Arthropoda	Insecta	Orthoptera	Phalangopsidae	Endecous	NA	No	No	Species Distribution/Range, Climate Change/Environmental Impact	NA	Species Distribution	NA	Observation Data	NA	Minor Data Source	No
7UGQBJNW	english	Google Scholar	2022	Pfister, Donald H; Healy, Rosanne; LoBuglio, Katherine F; Furci, Giuliana; Mitchell, James; Smith, Matthew E	South American morels in the Elata group: mitosporic states, distributions, and commentary	Mycological Progress	1–14	12	21	NA	NA	South America	Plantae	Tracheophyta	Magnoliopsida	Fagales	Nothofagaceae	NA	NA	NA	NA	Biology/Behavior	NA	Descriptive	NA	Imagery	NA	Minor Data Source	No
7UKPPYRS	english	Google Scholar	2021	Hazzi, Nicolas A; Hormiga, Gustavo	Morphological and molecular evidence support the taxonomic separation of the medically important Neotropical spiders Phoneutria depilata (Strand, 1909) and P. boliviensis (FO Pickard-Cambridge, 1897)(Araneae, Ctenidae)	ZooKeys	13	NA	1022	NA	NA	North America, South America	Animalia	Arthropoda	Arachnida	Araneae	Ctenidae	Phoneutria	Phoneutria depilata, Phoneutria boliviensis	No	No	Species Distribution/Range	NA	Descriptive	NA	Observation Data	NA	Major Data Source	No
7UM36EM2	english	Google Scholar	2021	Baasanmunkh, Shukherdorj; Oyuntsetseg, Batlai; Efimov, Petr; Tsegmed, Zagarjav; Vandandorj, Sumiya; Oyundelger, Khurelpurev; Urgamal, Magsar; Undruul, Altangerel; Khaliunaa, Khurelbaatar; Namuulin, Tugsuu; others	Orchids of Mongolia: Taxonomy, species richness and conservation status	Diversity	302	7	13	Mongolia	NA	Asia	Plantae	Tracheophyta	Liliopsida	Asparagales	Orchidaceae	NA	NA	Yes	NA	Biodiversity/Population Assessment, Species Distribution/Range	NA	Species Distribution, Population Measure	NA	Observation Data	NA	Minor Data Source	Yes
7V56ILWL	english	Google Scholar	2022	Battisti, Corrado	The western European hedgehog Erinaceus europaeus L. 1758 on San Pietro Island (southern Sardinia, Italy) and an updated review of its presence on the Italian small islands	Natural History Sciences	27–34	2	9	Italy	San Pietro Island	Europe	Animalia	Chordata	Mammalia	Eulipotyphla	Erinaceidae	Erinaceus	Erinaceus europaeus	No	Yes	Species Distribution/Range	NA	Species Distribution	NA	Observation Data	NA	Minor Data Source	No
7VHZ8LBT	english	Google Scholar	2023	Kova?i?, Marcelo; Renoult, Julien P; Pillon, Roberto; Bilecenoglu, Murat; Tiralongo, Francesco; Bogorodsky, Sergey V; Engin, Semih; Kovtun, Oleg; Louisy, Patrick; Patzner, Robert A; others	The delimitation of geographic distributions of gobius bucchichi and gobius incognitus (teleostei: Gobiidae)	Journal of Marine Science and Engineering	516	3	11	NA	NA	Europe, Africa, Asia	Animalia	Chordata	Actinopterygii	Gobiiformes	Gobiidae	Gobius	Gobius bucchichi, Gobius incognitus	No	No	Species Distribution/Range	NA	Species Distribution	NA	Observation Data, Imagery	NA	Major Data Source	No
7X5KQYJA	english	Google Scholar	2022	Greyvenstein, Bianca; Du Plessis, Hannalene; Van den Berg, Johnnie	Notes on the lifecycle and distribution of Sphodromantis gastrica (Stâl, 1858)(Mantodea: Mantidae) in South Africa	African Entomology	1–7	NA	30	South Africa	NA	Africa	Animalia	Arthropoda	Insecta	Mantodea	Mantidae	Sphodromantis	Sphodromantis gastrica	No	No	Species Distribution/Range	NA	Species Distribution	NA	Observation Data	NA	Minor Data Source	No
7Y3S6NXD	english	Google Scholar	2021	Chen, Ziling; Wang, Jialei; Wang, Tao; Song, Zhihang; Li, Yikai; Huang, Yuanmeng; Wang, Liangju; Jin, Jian	Automated in-field leaf-level hyperspectral imaging of corn plants using a Cartesian robotic platform	Computers and Electronics in Agriculture	105996	NA	183	NA	NA	NA	Plantae	Tracheophyta	Liliopsida	Poales	Poaceae	Zea	Zea mays	No	No	Other	image classification	Image Analysis	NA	Imagery	NA	Minor Data Source	No
7ZEHFGYC	english	Google Scholar	2023	van Niekerk, Johann H	Bare-throated spurfowl (Pternistis spp.) males across Africa impress females with bright throat colours during courtship	Avian Research	100106	NA	NA	NA	NA	Africa	Animalia	Chordata	Aves	Galliformes	Phasianidae	Pternistis	Pternistis afer, Pternistis rufopictus	No	No	Biology/Behavior	NA	Image Analysis	NA	Imagery	NA	Minor Data Source	No
7ZIV568L	english	Google Scholar	2022	STAVRESCU-BEDIVAN, Mala-Maria; PELCARU, Cristina Florentina; CROITORU, C?t?lin Mihai; MIHAI, Clara Daniela; CICEOI, Roxana	PRELIMINARY SURVEY FOR MAPPING THE DISTRIBUTION OF SPONTANEOUS GOJI BERRY SHRUBS IN ROMANIA	Scientific Papers	NA	1	NA	Romania	NA	Europe	Plantae	Tracheophyta	Magnoliopsida	Solanales	Solanaceae	Lycium	NA	No	Yes	Species Distribution/Range	NA	Species Distribution	NA	Observation Data	NA	Major Data Source	No
7ZLPCEWV	english	Google Scholar	2022	Chumová, Zuzana; Belyayev, Alexander; Mandáková, Terezie; Zeisek, Vojt?ch; Hodková, Eva; Šemberová, Krist?na; Euston-Brown, Douglas; Trávní?ek, Pavel	The relationship between transposable elements and ecological niches in the Greater Cape Floristic Region: A study on the genus Pteronia (Asteraceae)	Frontiers in Plant Science	3642	NA	NA	South Africa	Fynbos, Succulent Karoo	Africa	Plantae	Tracheophyta	Magnoliopsida	Asterales	Asteraceae	Pteronia	NA	No	No	Biology/Behavior	NA	Descriptive	NA	Observation Data	NA	Major Data Source	No
7ZQURMYN	english	Google Scholar	2022	Davis, William J; Crouch, Jo Anne	Analysis of digitized herbarium records and community science observations provides a glimpse of downy mildew species diversity of North America, reveals potentially undescribed species, and documents the need for continued digitization and collecting	Fungal Ecology	101126	NA	55	NA	NA	North America	Plantae	NA	NA	NA	NA	NA	NA	No	No	Biology/Behavior	NA	Descriptive	NA	Observation Data, Imagery	NA	Minor Data Source	No
825KTHV7	english	Google Scholar	2018	Fitness, Josephine L; Morgan-Richards, Mary; Hegg, Danilo; Trewick, Steven A	Reinstatement of the New Zealand cave w?t? genus Miotopus Hutton (Orthoptera: Rhaphidophoridae) and description of a new species	European Journal of Taxonomy	NA	468	NA	New Zealand	NA	Oceania	Animalia	Arthropoda	Arachnida	Ophiliones	Phalangiidae	Mitopus	Mitopus richardsi, Mitopus diversus	No	No	Species Distribution/Range, Species Discovery, Biology/Behavior	NA	Descriptive	NA	Observation Data	NA	Minor Data Source	No
828LV2LN	english	Google Scholar	2021	Hagopián, Damián; Mailhos, Ary	First record of Gypogyna forceps Simon, 1900 (Araneae, Salticidae, Scopocirini) in Uruguay, with notes on its taxonomy and natural history	Check List	1313–1322	5	17	NA	NA	South America	Animalia	Arthropoda	Arachnida	Araneae	Salticidae	Gypogyna	Gypogyna forceps	No	No	Species Distribution/Range	NA	Species Distribution	NA	Observation Data	NA	Minor Data Source	No
82SDUYMZ	english	Google Scholar	2022	Bloch, Louise; Böckmann, Jan-Frederick; Bracke, Benjamin; Friedrich, Christoph M	Combination of Object Detection, Geospatial Data, and Feature Concatenation for Snake Species Identification	NA	NA	NA	NA	NA	NA	NA	Animalia	Chordata	Reptilia	NA	NA	NA	NA	No	No	Other	Visual Classification	Image Analysis	NA	Imagery	NA	Minor Data Source	No
82XRQJCI	english	Google Scholar	2019	Carlberg, Tom; Hollinger, Jason; Kellman, Ken; Harlow, Zac	The lichens of the Blue Oak Ranch Reserve, Santa Clara County, California	Bulletin of the California Lichen Society	10–27	NA	26	United States of America	Santa Clara	North America	Fungi	Ascomycota	Lecanoromycetes	Lecanorales	NA	NA	NA	No	No	Species Distribution/Range, Biodiversity/Population Assessment	NA	Descriptive, Species Distribution	NA	Observation Data	NA	Main Data Source	No
8357WNXG	english	Google Scholar	2020	Milanesi, Pietro; Mori, Emiliano; Menchetti, Mattia	Observer-oriented approach improves species distribution models from citizen science data	Ecology and Evolution	12104–12114	21	10	Italy	NA	Europe	Animalia	Chordata	Mammalia	NA	NA	NA	NA	No	No	Species Distribution/Range, Data Quality/Comparison	NA	Other	species models comparisons	Observation Data, User Information	NA	Main Data Source	Yes
8389DXES	spanish	Google Scholar	2022	FAÚNDEZ, Eduardo I	Sobre la distribución de Arioge germainii (Signoret) y Encedonia mutica (Signoret)(Heteroptera: Coreidae)	Revista de la Sociedad Entomológica Argentina	70–72	2	81	Argentina, Chile	NA	South America	Animalia	Arthropoda	Insecta	Hemiptera	Coreidae	Arioge, Encedonia	Arioge germainii, Encedonia mutica	No	No	Species Distribution/Range	NA	Species Distribution	NA	Observation Data	NA	Major Data Source	No
839LC77E	english	Google Scholar	2017	Mizsei, Edvárd; Jablonski, Daniel; Végvári, Zsolt; Lengyel, Szabolcs; Szabolcs, Márton	Distribution and diversity of reptiles in Albania: a novel database from a Mediterranean hotspot	Amphibia-Reptilia	157–173	2	38	Albania	NA	Europe	Animalia	Chordata	Reptilia	NA	NA	NA	NA	No	Yes	Species Distribution/Range	NA	Species Distribution	NA	Observation Data	NA	Minor Data Source	No
83DCR5XB	english	Scopus	2021	He, Ningyu; Zhu, Jie	Adversarial Networks with Circular Attention Mechanism for Fine-Grained Domain Adaptation	IEEE Access	138352 – 138358	NA	9	NA	NA	Global	Animalia	Chordata	Aves	NA	NA	NA	NA	No	No	Other	Method testing	Image Analysis	NA	Imagery	NA	Major Data Source	No
83QHF5KK	english	Google Scholar	2021	Schiller, Christopher; Schmidtlein, Sebastian; Boonman, Coline; Moreno-Martínez, Alvaro; Kattenborn, Teja	Deep learning and citizen science enable automated plant trait predictions from photographs	Scientific Reports	16395	1	11	NA	NA	NA	Plantae	Tracheophyta	NA	NA	NA	NA	NA	NA	NA	Biology/Behavior	NA	Image Analysis	NA	Imagery	NA	Major Data Source	No
83SMVHPD	english	Google Scholar	2023	Doniol-Valcroze, Paul; Geniez, Phillippe; Crochet, Pierre-André	Updates to the ranges of Psammodromus edwardianus, P. hispanicus, and P. occidentalis (Squamata, Lacertidae) in the Iberian Peninsula based on citizen science and new genetic data	Herpetology Notes	31–36	NA	16	Spain	NA	Europe	Animalia	Chordata	Reptilia	Squamata	Lacertidae	Psammodromus	Psammodromus edwarsianus, Psammodromus hispanicus, Psammodromus occidentalis	Yes	No	Species Distribution/Range	NA	Species Distribution, Image Analysis	NA	Observation Data	NA	Major Data Source	No
848VCZ3R	english	Google Scholar	2022	Schöneberg, Yannis; Köhler, Gunther	Distribution and identification of the species in the genus Helicops Wagler, 1830 (Serpentes, Colubridae, Xenodontinae)	Biodiversity Data Journal	NA	NA	10	NA	NA	South America	Animalia	Chordata	Reptilia	Squamata	Colubridae	Helicops	NA	No	No	Species Distribution/Range	NA	Species Distribution	NA	Observation Data	NA	Minor Data Source	No
84BFU6ZH	english	Google Scholar	2020	Kennedy, Peter G; Gagne, Joe; Perez-Pazos, Eduardo; Lofgren, Lotus A; Nguyen, Nhu H	Does fungal competitive ability explain host specificity or rarity in ectomycorrhizal symbioses?	PloS one	e0234099	8	15	United States of America	NA	North America	Fungi	Basidiomycota	Agaricomycetes	Boletales	Suillaceae	Suillus	NA	No	No	Species Distribution/Range, Biodiversity/Population Assessment	NA	Descriptive, Species Distribution	NA	Observation Data	NA	Major Data Source	No
84EAXQ7C	english	Google Scholar	2023	Gimenez, Lucas H; Battini, Nicolas; Gonzalez-Munoz, Ricardo; Glon, Heather	Invader in disguise for decades: the plumose sea anemone Metridium senile in the Southwestern Atlantic Ocean	Biological Invasions	1–15	NA	NA	Argentina	NA	South America	Animalia	Cnidaria	Anthozoa	Actiniaria	Metridiidae	Metridium	Metridium senile	No	Yes	Species Distribution/Range	NA	Species Distribution	NA	Observation Data	NA	Major Data Source	No
85MHMUHI	english	Google Scholar	2023	Torres-Cambas, Yusdiel; Megna, Yoandri S; Salazar-Salina, Juan Carlos; Diez, Yander L; Catalá, Alejandro; Trapero-Quintana, Adrian D; Schröder, Boris; Domisch, Sami	A database of freshwater macroinvertebrate occurrence records across Cuba	Scientific Data	169	1	10	Cuba	NA	North America	Animalia	NA	NA	NA	NA	NA	NA	No	No	Biodiversity/Population Assessment	NA	Descriptive, Species Distribution	NA	Observation Data	NA	Minor Data Source	No
85MWXPC4	english	Google Scholar	2018	Roble, Steven M	First Virginia Records of Four Exotic Noctuoid Moths, with Additional Records for Two Other Introduced Species (Lepidoptera)	Banisteria	42–51	NA	51	United States of America	Virginia	North America	Animalia	Arthropoda	Insecta	Lepidoptera	Noctuidae, Erebidae	NA	NA	No	Yes	Species Distribution/Range, Climate Change/Environmental Impact	NA	Descriptive	NA	Observation Data	NA	Minor Data Source	No
85QNFMNS	spanish	Google Scholar	2022	Chávez-Villavicencio, César	Nuevo registro norte de Liolaemus pseudolemniscatus (Squamata: Liolaemidae. Lamborot & Ortiz, 1990): Modelo de su distribución y selección de hábitat	Ciencia Amazónica (Iquitos)	71–86	2-Jan	10	Chile	NA	South America	Animalia	Chordata	Reptilia	Squamata	Liolaemidae	Liolaemus	Liolaemus pseudolemniscatus	Yes	No	Species Distribution/Range	NA	Species Distribution	NA	Observation Data	NA	Major Data Source	No
85TKAHSA	english	Google Scholar	2022	Lv, Xinyao; Xia, Hao; Li, Na; Li, Xudong; Lan, Ruoming	MFVT: Multilevel Feature Fusion Vision Transformer and RAMix Data Augmentation for Fine-Grained Visual Categorization	Electronics	3552	21	11	NA	NA	NA	NA	NA	NA	NA	NA	NA	NA	NA	NA	Other	AI models	Other, Image Analysis	AI model test	Imagery	NA	Minor Data Source	No
8699CEKH	english	Google Scholar	2023	Groen, Jelmer; Tiemann, Laura; Bok, Bobby; Schagen, Sander; Beukema, Wouter	Recent Herpetological Records of Seldom-Observed Species from the Cordillera de Talamanca, Costa Rica\	Revista Latinoamericana de Herpetología	e622–127	2	6	Costa Rica	Cordillera de Talamnca	North America	Animalia	Chordata	Reptilia, Amphibia	NA	NA	NA	NA	NA	NA	Species Distribution/Range	NA	Descriptive	NA	Observation Data	NA	Minor Data Source	No
86NKNRCB	english	Google Scholar	2023	Simpson, Michael G; Vanderhoff, Ron; Bailey, James; Roberts, Fred; Mulligan, Margaret; Rebman, Jon P; Walsh, Neville; Koekemoer, Marinda	Taxonomic identity of a recently naturalized Senecio species in California	Madroño	286–298	3	69	United States of America	California	North America	Plantae	Tracheophyta	Magnoliopsida	Asterales	Asteraceae	Senecio	Senecio angustifolius, Senecio quadridentatus	No	Yes	Species Distribution/Range	NA	Descriptive	NA	Observation Data	NA	Minor Data Source	No
86PQDW2K	english	Google Scholar	2022	Barão-Nóbrega, José António L; Nahuat-Cervera, Pedro E; Avella, Ignazio; Capehart, Griffin; Garcia, Beau; Oakley, Joseph; Theodorou, Alexandros; Slater, Kathy Y	Herpetological diversity in Calakmul, Campeche, Mexico: species list with new distribution notes	Revista mexicana de biodiversidad	NA	NA	93	Mexico	Campeche	North America	Animalia	Chordata	Reptilia, Amphibia	NA	NA	NA	NA	Yes	No	Species Distribution/Range	NA	Descriptive	NA	Observation Data	NA	Minor Data Source	No
86T7ECAL	english	Google Scholar	2020	Praveen, J; Lowther, Peter	Avian brood parasitism in South Asia	Indian BIRDS	103–119	4	16	NA	NA	Asia	Animalia	Chordata	Aves	NA	NA	NA	NA	NA	NA	Biology/Behavior	brood parasitism	Image Analysis	NA	Imagery	NA	Minor Data Source	NA
87CGZJQP	english	Google Scholar	2022	Wetterer, Sarah K; Wetterer, James K	Spread of the African spotted orchid Oeceoclades maculata in the New World	Lankesteriana: International Journal on Orchidology	215–224	NA	NA	NA	NA	North America, South America	Plantae	Tracheophyta	Liliopsida	Asparagales	Orchidaceae	Eulophia	Eulophia maculata	No	Yes	Species Distribution/Range	NA	Species Distribution	NA	Observation Data	NA	Major Data Source	No
885AF7Q2	english	Google Scholar	2020	Christiansen, James L; Davis, Drew R; Jacobson, Elliott R; LaDuc, Travis J	Carapacial shell disease process revealed by a long-term field study of the yellow mud turtle, Kinosternon flavescens, in Texas	Journal of Herpetology	1–8	1	54	United States of America	NA	North America	Animalia	Chordata	Reptilia	Testudines	Kinosternidae	Kinosternon	Kinosternon flavescens	NA	NA	Biology/Behavior	NA	Image Analysis	NA	Imagery	NA	Minor Data Source	NA
88DUHZYS	english	Google Scholar	2022	Billotte, Jackie	A pipeline for assessing the quality of images and metadata from crowd-sourced databases	Peer Community Journal	NA	NA	2	NA	NA	NA	NA	NA	NA	NA	NA	NA	NA	No	No	Data Quality/Comparison, Other	Data processing pipeline	Other	Data processing pipeline	Imagery, Observation Data	NA	Main Data Source	No
895653V5	english	Google Scholar	2022	Alexandrino, Eduardo R; Silva, GA; Corbo, Milena C; Demuner, Brás A; Szabo, Judit K	Urban southern house wren (Troglodytes aedon musculus) nesting in apparently unsuitable human-made structures: Is it worth it	Ornitología Neotropical	44–52	NA	33	Brazil	NA	South America	Animalia	Chordata	Aves	Passeriformes	Troglodytidae	Troglodytes	Troglodytes aedon	No	No	Biology/Behavior	NA	Image Analysis	NA	Imagery	NA	Major Data Source	No
89I5VDNC	english	Google Scholar	2020	Cui, Xinglei; Paterson, Adrian M; Alam, Md Azharul; Wyse, Sarah V; Marshall, Kate; Perry, George LW; Curran, Timothy J	Shoot-level flammability across the Dracophyllum (Ericaceae) phylogeny: evidence for flammability being an emergent property in a land with little fire	New Phytologist	95–105	1	228	New Zealand	NA	Oceania	Plantae	Tracheophyta	Magnoliopsida	Ericales	Ericaceae	Dracophyllum	NA	No	No	Species Distribution/Range, Climate Change/Environmental Impact	NA	Descriptive, Species Distribution	NA	Observation Data	NA	Major Data Source	No
8A396Q88	english	Google Scholar	2022	Bolon, Isabelle; Picek, Lukáš; Durso, Andrew M; Alcoba, Gabriel; Chappuis, François; Ruiz de Castañeda, Rafael	An artificial intelligence model to identify snakes from across the world: Opportunities and challenges for global health and herpetology	PLoS neglected tropical diseases	e0010647	8	16	NA	NA	NA	Animalia	Chordata	Reptilia	Squamata	NA	NA	NA	No	No	Other	Image classification	Image Analysis	NA	Imagery, Observation Data	NA	Major Data Source	No
8AAMNUGT	english	Google Scholar	2019	Baker, Kate; Damken, Claas; Gattolliat, Jean-Luc; Grafe, Ulmar; Kahar, Rafhiah; Orr, Albert; Sartori, Michel; Wahab, Rodzay A; Zettel, Herbert; Chadwick, Michael A	Carpooling with ecologists, geographers and taxonomists: perceptions from conducting environmental research in tropical regions	Biodiversity and Conservation	975–981	NA	28	NA	NA	NA	NA	NA	NA	NA	NA	NA	NA	No	No	Data Quality/Comparison	NA	Review	NA	None or Could Not Determine	NA	Could Not Determine	NA
8ASYIGA5	english	Google Scholar	2023	CHAPMAN, ERIC G; RICHARDS, AUSTIN B; DUPUIS, JULIAN R	The longhorn beetles (Coleoptera: Cerambycidae) of Kentucky with notes on larval hosts, adult nectar use, and semiochemical attraction	Zootaxa	1–89	1	5229	United States of America	Kentucky	North America	Animalia	Arthropoda	Insecta	Coleoptera	Cerambycidae	NA	NA	No	No	Species Distribution/Range	NA	Descriptive	NA	Observation Data	NA	Minor Data Source	No
8C4BF524	english	Google Scholar	2021	Gargioni, Carlo; Monaco, Andrea; Francesco Ficetola, Gentile; Lazzeri, Lorenzo; Mori, Emiliano	From the Andes to the Apennines: rise and fall of a free-ranging population of feral llamas	Animals	857	3	11	Italy	NA	Europe	Animalia	Chordata	Mammalia	Artiodactyla	Camelidae	Lama	Lama glama	No	Yes	Species Distribution/Range, Biodiversity/Population Assessment	NA	Descriptive	NA	Observation Data	NA	Minor Data Source	No
8C7BVEZ7	english	Google Scholar	2023	Fekete, Judit; De Knijf, Geert; Dinis, Marco; Padisák, Judit; Boda, Pál; Mizsei, Edvárd; Várbíró, Gábor	Winners and Losers: Cordulegaster Species under the Pressure of Climate Change	Insects	348	4	14	NA	NA	Europe	Animalia	Arthropoda	Insecta	Odonata	Cordulegastridae	Cordulegaster	Cordulegaster heros, Cordulegaster bidentata	No	No	Species Distribution/Range, Climate Change/Environmental Impact	NA	Species Distribution	NA	Observation Data	NA	Minor Data Source	No
8DCT2F4T	english	Google Scholar	2023	Spencer, Max W; Roy, Bitty A; Thornton, Tiffany E; Silva, Lucas CR; McGuire, Krista L	Logging has legacy effects on the structure of soil fungal communities several decades after cessation in Western Cascade forest stands	Frontiers in Forests and Global Change	791766	NA	6	United States of America	Oregon	North America	Fungi	NA	NA	NA	NA	NA	NA	No	No	Species Distribution/Range	NA	Descriptive	NA	Observation Data	NA	Minor Data Source	Yes
8DGFEMQ7	english	Google Scholar	2022	Zhang, Guiming	PyCLKDE: A big data-enabled high-performance computational framework for species habitat suitability modeling and mapping	Transactions in GIS	1754–1774	4	26	United States of America	NA	North America	Animalia	Chordata	Aves	Passeriformes	Tyrannidae	Empidonax	Empidonax virescens	No	No	Species Distribution/Range	NA	Species Distribution	NA	Observation Data	NA	Minor Data Source	No
8DW9MRV7	english	Google Scholar	2018	Fowler, Martin JF	Eocene world: fossil insects from Baltic amber	Bulletin of the Amateur Entomologists’ Society	178–188	NA	77	NA	NA	NA	Animalia	Arthropoda	Insecta	NA	NA	NA	NA	No	No	Other	Species Identification	Descriptive	NA	Observation Data	NA	Minor Data Source	Yes
8DY6GSGP	english	Google Scholar	2021	Leonardi, Marco; Comandini, Ornella; Sanjust, Enrico; Rinaldi, Andrea C	Conservation status of milkcaps (Basidiomycota, Russulales, Russulaceae), with notes on poorly known species	Sustainability	10365	18	13	NA	NA	Global	Fungi	Basidiomycota	Agaricomycetes	Russulales	Russulaceae, Lactifluus	NA	NA	Yes	Yes	Species Distribution/Range, Data Quality/Comparison	NA	Descriptive	NA	Observation Data	NA	Minor Data Source	No
8FDN7FZY	english	Google Scholar	2023	St Laurent, Ryan A; Goldstein, Paul Z; Miller, James S; Markee, Amanda; Staude, Hermann S; Kawahara, Akito Y; Miller, Scott E; Robbins, Robert K	Phylogenetic systematics, diversification, and biogeography of Cerurinae (Lepidoptera: Notodontidae) and a description of a new genus	Insect Systematics and Diversity	3	2	7	NA	NA	NA	Animalia	Arthropoda	Insecta	Lepidoptera	Notodontidae	NA	NA	No	No	Species Distribution/Range, Biology/Behavior	NA	Species Distribution	NA	Observation Data	NA	Minor Data Source	No
8GH7PZWL	english	Google Scholar	2020	Bucciarelli, Gary M; Clark, Morgan A; Delaney, Katy S; Riley, Seth PD; Shaffer, H Bradley; Fisher, Robert N; Honeycutt, Rodney L; Kats, Lee B	Amphibian responses in the aftermath of extreme climate events	Scientific reports	3409	1	10	United States of America	California	North America	Animalia	Chordata	Amphibia	Caudata	Salamandridae	Taricha	Taricha torosa	Yes	No	Climate Change/Environmental Impact, Species Distribution/Range	NA	Descriptive, Species Distribution	NA	Observation Data	NA	Major Data Source	No
8GHGMZLF	english	Google Scholar	2020	Cross, Adam T; Krueger, Thilo A; Gonella, Paulo M; Robinson, Alastair S; Fleischmann, Andreas S	Conservation of carnivorous plants in the age of extinction	Global Ecology and Conservation	e01272	NA	24	New Zealand	NA	Oceania	Plantae	Tracheophyta	Magnoliopsida	Caryophyllales	Droseraceae	Drosera	Drosera sidjamesii	Yes	No	Species Distribution/Range, Biodiversity/Population Assessment	NA	Species Distribution	NA	Observation Data	NA	Minor Data Source	No
8I3KW239	english	Google Scholar	2021	Narayanan, Surya; Mohapatra, Pratyush P	Ahaetulla laudankia and A. sahyadrensis (Serpentes: Colubridae): two additions to the ophidiofauna of Maharashtra, India	Herpetology Notes	1299–1303	NA	14	India	Maharastra	Asia	Animalia	Chordata	Reptilia	Squamata	Colubridae	Ahaetulla	Ahaetulla laudankia, Ahaetulla sahyadrensis	No	No	Species Distribution/Range	NA	Species Distribution	NA	Observation Data	NA	Minor Data Source	No
8ILJYQCC	english	Google Scholar	2023	Sbaraglia, Claudio; Samraoui, Kenz Raouf; Massolo, Alessandro; Barto?ová, Alena Suchá?ková; Konvi?ka, Martin; Fric, Zden?k Falt?nek	Back to the future: Climate change effects on habitat suitability of Parnassius apollo throughout the Quaternary glacial cycles	Insect Conservation and Diversity	231–242	2	16	NA	NA	Europe, Asia	Animalia, Plantae	NA	NA	NA	NA	NA	NA	No	No	Species Distribution/Range, Climate Change/Environmental Impact	NA	Species Distribution	NA	Observation Data	NA	Minor Data Source	No
8JBY4HGX	english	Google Scholar	2022	Touvron, Hugo; Bojanowski, Piotr; Caron, Mathilde; Cord, Matthieu; El-Nouby, Alaaeldin; Grave, Edouard; Izacard, Gautier; Joulin, Armand; Synnaeve, Gabriel; Verbeek, Jakob; others	Resmlp: Feedforward networks for image classification with data-efficient training	IEEE Transactions on Pattern Analysis and Machine Intelligence	NA	NA	NA	NA	NA	NA	NA	NA	NA	NA	NA	NA	NA	No	No	Other	visual classification	Image Analysis	NA	None or Could Not Determine	NA	Could Not Determine	NA
8JQ2G9BH	english	Google Scholar	2021	Chen, Zhi; Duan, Jiang; Kang, Li; Qiu, Guoping	Class-imbalanced deep learning via a class-balanced ensemble	IEEE transactions on neural networks and learning systems	5626–5640	10	33	NA	NA	Global	Animalia, Plantae	NA	NA	NA	NA	NA	NA	No	No	Data Quality/Comparison, Other	Method testing	Image Analysis	NA	Imagery	NA	Major Data Source	No
8K44B4LH	english	Google Scholar	2021	Schwartz, Shawn T; Alfaro, Michael E	Sashimi: A toolkit for facilitating high-throughput organismal image segmentation using deep learning	Methods in Ecology and Evolution	2341–2354	12	12	NA	NA	NA	Animalia	Chordata	Actinopterygii	NA	NA	NA	NA	NA	NA	Other	Image segmentation	Image Analysis	NA	Imagery	NA	Major Data Source	No
8K5N9UD2	english	Google Scholar	2023	Mondaca, José; Rebolledo, Guido; Vitali, Francesco	Stictoleptura cordigera (Füssli, 1775)(Cerambycidae: Lepturinae: Lepturini), a new alien longhorn beetle introduced in Chile	Insect Mundi	001-5	NA	979	Chile	Maule	South America	Animalia	Arthropoda	Insecta	Coleoptera	Cerambycidae	Stictoleptura	Stictoleptura cordigera	No	Yes	Biology/Behavior, Species Distribution/Range	NA	Descriptive	NA	Observation Data, Imagery	NA	Minor Data Source	No
8K6FCBZI	english	Google Scholar	2017	Garcia, Rosemary B; Muchlinski, Alan E	Range expansion of the Eastern fox squirrel within the greater Los Angeles metropolitan area (2005–2014) and projections for continued range expansion	Bulletin, Southern California Academy of Sciences	33–45	1	116	United States of America	California	North America	Animalia	Chordata	Mammalia	Rodentia	Sciuridae	Sciurus	Sciurus niger	No	Yes	Species Distribution/Range	NA	Species Distribution	NA	Observation Data	NA	Major Data Source	No
8K94H7WA	english	Google Scholar	2020	Crews, Sarah C; Galvis, William; Esposito, Lauren A	Gliding canopy flatties and relatives from the Selenops banksi group (Araneae: Selenopidae)	Journal of Natural History	2343–2365	35-36	54	NA	NA	North America	Animalia	Arthropoda	Arachnida	Araneae	Selenopidae	Selenops	Selenops banksi	NA	NA	Species Distribution/Range	NA	Descriptive	NA	Observation Data	NA	Major Data Source	NA
8KLGS25Q	english	Google Scholar	2018	Criscuolo, Laura; Bordogna, Gloria; Carrara, Paola; Pepe, Monica	CS projects involving geoinformatics: A survey of implementation approaches	ISPRS International Journal of Geo-Information	312	8	7	NA	NA	NA	NA	NA	NA	NA	NA	NA	NA	NA	NA	Education/Community Engagement, Data Quality/Comparison	NA	Review	NA	None or Could Not Determine	NA	Minor Data Source	No
8KR6RWS9	english	Google Scholar	2021	Bujold, Renee; Fox, Ann; Propser, Kerry; Pictou, Kara; Martin, Debbie	Etuaptmumk-two-eyed seeing: Bringing together land-based learning and online technology to teach Indigenous youth about food	Canadian Food Studies/La Revue canadienne des études sur l'alimentation	NA	4	8	Canada	Nova Scotia	North America	NA	NA	NA	NA	NA	NA	NA	No	No	Education/Community Engagement	NA	Other	No analysis	None or Could Not Determine	NA	Could Not Determine	No
8KX5JLFG	english	Google Scholar	2023	Hendrix, Solomon V; Bartlett, Charles R	On the Status of Otiocerus coquebertii rubidus Osborn 1938 (Derbidae: Otiocerinae: Otiocerini)	Entomological News	391–396	4	130	United States of America, Canada	NA	North America	Animalia	Arthropoda	Insecta	Hemiptera	Derbidae	Otiocerus	Otiocerus coquebertii	NA	NA	Species Distribution/Range	NA	Species Distribution	NA	Observation Data	NA	Minor Data Source	No
8LL9WQMI	english	Google Scholar	2015	Heins, Anneke; Glatzel, Thomas; Holst, Sabine	Revised descriptions of the nematocysts and the asexual reproduction modes of the scyphozoan jellyfish Cassiopea andromeda (Forskål, 1775)	Zoomorphology	351–366	NA	134	NA	NA	Oceania, Europe, Africa	Animalia	Cnidaria	Scyphozoa	Rhizostomeae	Cassiopeidae	Cassiopea	Cassiopea andromeda	No	No	Species Distribution/Range	NA	Species Distribution	NA	Observation Data	NA	Minor Data Source	No
8LTZQGMU	english	Google Scholar	2020	Christina, Mathias; Limbada, Fawziah; Atlan, Anne	Climatic niche shift of an invasive shrub (Ulex europaeus): a global scale comparison in native and introduced regions	Journal of Plant Ecology	42–50	1	13	NA	NA	NA	Plantae	Tracheophyta	Magnoliopsida	Fabales	Fabaceae	Ulex	Ulex europaeus	NA	NA	Species Distribution/Range, Climate Change/Environmental Impact	NA	Species Distribution	NA	Observation Data	NA	Could Not Determine	NA
8LW6RN25	english	Google Scholar	2022	Walkup, Danielle K; Lawing, Anna Michelle; Hibbitts, Toby J; Ryberg, Wade A	Biogeographic consequences of shifting climate for the western massasauga (Sistrurus tergeminus)	Ecology and Evolution	e8599	2	12	United States of America, Mexico	NA	North America	Animalia	Chordata	Reptilia	Squamata	Viperidae	Sistrurus	Sistrurus tergeminus	No	No	Climate Change/Environmental Impact, Species Distribution/Range	NA	Species Distribution	NA	Observation Data	NA	Could Not Determine	No
8MH2HLR5	english	Google Scholar	2020	Kazilas, Christos; Demetriou, Jakovos; Kalaentzis, Konstantinos	Filling the gaps in the distribution of an alien species: The case of the feather-legged fly Trichopoda pennipes (Diptera: Tachinidae) in the Western Palearctic	Entomologia Hellenica	8–16	1	29	NA	NA	Europe, Asia	Animalia	Arthropoda	Insecta	Diptera	Tachinidae	Trichopoda	Trichopoda pennipes	No	Yes	Species Distribution/Range	NA	Species Distribution	NA	Observation Data	NA	Main Data Source	No
8NIMFUSP	english	Google Scholar	2023	Holuša, Jaroslav; Kaláb, Oto	The habitat-suitability models of the European mole cricket (Gryllotalpa gryllotalpa) as information tool for conservation and pest management	Heliyon	NA	4	9	NA	NA	Europe	Animalia	Arthropoda	Insecta	Orthoptera	Gryllotalpidae	Gryllotalpa	Gryllotalpa gryllotalpa	No	No	Species Distribution/Range	NA	Species Distribution	NA	Observation Data	NA	Could Not Determine	No
8PLFE9WK	english	Google Scholar	2021	Hortelano-Moncada, Yolanda; Barragán-Saldaña, Asela Samari; Fernández-Reyes, Jesús R; Cervantes, Fernando A; Barragán Guerrero, Leonardo; Gómez-Naranjo, M Vianey	Mammal species richness and new records in protected natural areas of the northern part of the metropolitan area of the Valley of México	Therya	537–551	3	12	Mexico	Sierra de Guadalupe	North America	Animalia	Chordata	Mammalia	NA	NA	NA	NA	Yes	No	Species Distribution/Range, Biodiversity/Population Assessment	NA	Descriptive	NA	Observation Data	NA	Minor Data Source	No
8RIJ82EQ	english	Google Scholar	2023	Gervazoni, Paula; Minuti, Gianmarco; Fuentes-Rodriguez, Daniela; Coetzee, Julie; Sosa, Alejandro; Sabater, Lara; Franceschini, Celeste	Citizen Science Improves the Known and Potential Distribution of a Strong Wetland Invader: Implications for Niche Modeling and Invasion Management	Environmental Management	1176–1187	6	71	Argentina	NA	South America	Plantae	Tracheophyta	Liliopsida	Asparagales	Iridaceae	Iris	Iris pseudacorus	NA	Yes	Species Distribution/Range, Data Quality/Comparison	NA	Species Distribution	NA	Observation Data	NA	Minor Data Source	Yes
8S5WUM8B	english	Google Scholar	2019	Vargas, Karla; Brown, David; Wisely, Eldridge; Culver, Melanie	Reinstatement of the Tamaulipas white-sided jackrabbit, Lepus altamirae, based on DNA sequence data	Revista mexicana de biodiversidad	NA	NA	90	United States of America	NA	North America	Animalia	Chordata	Mammalia	Lagomorpha	Leporidae	Lepus	Lepus altamirae	No	No	Species Distribution/Range, Species Discovery	NA	Species Distribution	NA	Observation Data	NA	Minor Data Source	No
8S66A3M2	english	Google Scholar	2023	Goddard, Jeffrey HR; Goddard, William M; Goddard, Zygmund E	Heterobranch Sea Slugs from Hazard Canyon Reef, San Luis Obispo County, California	Proceedings of the California Academy of Sciences	539-554	4	67	United States of America	California	North America	Animalia	Mollusca	Gastropoda	NA	NA	NA	NA	No	No	Species Distribution/Range, Biodiversity/Population Assessment	NA	Species Distribution, Descriptive	NA	Observation Data	NA	Minor Data Source	No
8SWEK8IY	english	Google Scholar	2023	Rebolo-Ifrán, Natalia; Plaza, Pablo; Pérez-García, Juan Manuel; Gamarra-Toledo, Víctor; Santander, Francisco; Lambertucci, Sergio A	Power lines and birds: An overlooked threat in South America	Perspectives in Ecology and Conservation	71–84	1	21	Chile	NA	South America	Animalia	Chordata	Aves	NA	NA	NA	NA	Yes	No	Climate Change/Environmental Impact	NA	Descriptive	NA	Observation Data	NA	Minor Data Source	No
8TD463RC	english	Google Scholar	2020	Sheffield, Cory S	Andrena (Melandrena) cyanura Cockerell (Hymenoptera: Apoidea, Andrenidae), a valid North American species	Journal of the Entomological Society of British Columbia	1–11	NA	117	NA	NA	North America	Animalia	Arthropoda	Insecta	Hymenoptera	Andrenidae	Andrena	Andrena cyanura	NA	NA	Species Distribution/Range	NA	Descriptive	NA	Observation Data	NA	Minor Data Source	NA
8THC9WAY	english	Google Scholar	2017	Ciceoi, Roxana; Badulescu, LA; Gutue, Minodora; Mardare, ES; Pomohaci, Cristian Mihai	Citizen-generated data on invasive alien species in Romania: Trends and challenges	Acta zoologica bulgarica	255–260	NA	9	Romania	NA	Europe	Animalia	Arthropoda	Insecta	NA	NA	NA	NA	No	Yes	Education/Community Engagement	NA	Other	public engagement	Observation Data	NA	Major Data Source	No
8TPVQTPT	english	Google Scholar	2022	Chamorro-Cevallos, Germán; Mojica-Villegas, María Angélica; García-Martínez, Yuliana; Pérez-Gutiérrez, Salud; Madrigal-Santillán, Eduardo; Vargas-Mendoza, Nancy; Morales-González, José A; Cristóbal-Luna, José Melesio	A Complete Review of Mexican Plants with Teratogenic Effects	Plants	1675	13	11	Mexico	NA	North America	Plantae	NA	NA	NA	NA	NA	NA	No	Yes	Species Distribution/Range	NA	Descriptive	NA	Observation Data	NA	Minor Data Source	No
8UMBKKMV	english	Google Scholar	2020	Zhang, Mengna; Chen, Xiaoqin; Ruan, Yongying; Jiang, Shihong; Yang, Jiaoxu; Jiang, Minbao; Ruan, Xiaonan; Li, You	First report of the invasive Australian tortoise beetle Trachymela sloanei (Coleoptera: Chrysomelidae: Chrysomelinae) in Asia	Journal of Asia-Pacific Entomology	442–444	2	23	NA	NA	Asia	Animalia	Arthropoda	Insecta	Coleoptera	Chrysomelidae	Trachymela	Trachymela sloanei	NA	Yes	Species Distribution/Range	NA	Descriptive	NA	Observation Data	NA	Minor Data Source	NA
8V4ECJ3Z	english	Google Scholar	2021	Kalaentzis, Konstantinos; Kazilas, Christos; Demetriou, Jakovos; Koutsoukos, Evangelos; Avtzis, Dimitrios N; Georgiadis, Christos	Alientoma, a dynamic database for alien insects in Greece and its use by citizen scientists in mapping alien species	Insects	1101	12	12	Greece	NA	Europe	Animalia	Arthropoda	Insecta	NA	NA	NA	NA	No	Yes	Species Distribution/Range, Other	Data Integration	Descriptive	NA	Observation Data	NA	Minor Data Source	Yes
8V5LCRSN	english	Google Scholar	2022	Stoudt, Sara; Goldstein, Benjamin R; de Valpine, Perry	Identifying engaging bird species and traits with community science observations	Proceedings of the National Academy of Sciences	e2110156119	16	119	United States of America	NA	North America	Animalia	Chordata	Aves	NA	NA	NA	NA	No	No	Data Quality/Comparison	NA	Other	Species trait comparision	Observation Data	NA	Major Data Source	No
8VLGCE5J	spanish	Google Scholar	2021	Molina Betancourth, Kelly Johana; Loaiza López, María Fernanda; Cubides Cubillos, Sergio Daniel	Porthidium lansbergii (Schlegel, 1841) Patoco, Patoquilla, Veinticuatro, Saltadora	Catalogo de Anfibios y Reptiles de Colombia	51-63	2	7	Colombia	NA	South America	Animalia	Chordata	Reptilia	Squamata	Viperidae	Porthidium	Porthidium lansbergii	No	No	Species Distribution/Range	NA	Species Distribution	NA	Observation Data	NA	Major Data Source	No
8VUPILQN	english	Google Scholar	2019	Guariento, Elia; Colla, Filippo; Steinwandter, Michael; Háva, Ji?í; Seeber, Julia	First records of Attagenus smirnovi Zhantiev, 1973 from Italy in South Tyrol (Coleoptera: Dermestidae)	Fragmenta entomologica	251–253	2	51	Italy	Bozen	Europe	Animalia	Arthropoda	Insecta	Coleoptera	Dermestidae	Attagenus	Attagenus smirnovi	No	No	Species Distribution/Range	NA	Descriptive	NA	Observation Data	NA	Minor Data Source	No
8VXFLJQR	english	Google Scholar	2022	Weinberg, Jessica; Ota, Noboru; Goergen, Georg; Fagbohoun, Johannes Romuald; Tepa-Yotto, G; Kriticos, Darren J	Spodoptera eridania: Current and emerging crop threats from another invasive, pesticide-resistant moth	Entomologia Generalis	NA	NA	NA	NA	NA	Global	Animalia	Arthropoda	Insecta	Lepidoptera	Noctuidae	Spodoptera	Spodoptera eridania	No	Yes	Species Distribution/Range, Climate Change/Environmental Impact	NA	Species Distribution	NA	Observation Data	NA	Minor Data Source	No
8WHIT4FD	english	Google Scholar	2015	Parys, Katherine A; Tripodi, Amber D; Sampson, Blair J	The giant resin bee, Megachile sculpturalis Smith: New distributional records for the Mid-and Gulf-south USA	Biodiversity Data Journal	NA	3	NA	United States of America	NA	North America	Animalia	Arthropoda	Insecta	Hymenoptera	Megachilidae	Megachile	Megachile sculpturalis	No	Yes	Species Distribution/Range	NA	Species Distribution	NA	Observation Data	NA	Minor Data Source	No
8WINW2YS	english	Google Scholar	2022	Victor, Nicole Riatto; Costa-Pereira, Raul	Trophic allometry in a predator that carries corpses of its prey	Biotropica	1126–1130	5	54	NA	NA	Africa, Asia	Animalia	Arthropoda	Insecta	Hemiptera	Reduviidae	Acanthaspis, Inara	NA	No	No	Biology/Behavior	NA	Image Analysis	NA	Imagery	NA	Major Data Source	No
8WMQ2W96	spanish	Google Scholar	2020	Miralles Munez, A; Luque, Pere; Díaz-Martínez, Cecilia	Colonización de Trithemis kirbyi Selys, 1891 (Odonata: Libellulidae) en Cataluña (2012-2020)(noreste de España)	Boletín de la Sociedad Entomológica Aragonesa (SEA)	386–390	31/12	67	Spain	Catalonia	Europe	Animalia	Arthropoda	Insecta	Odonata	Libellulidae	Trithemis	Trithemis kirbyi	No	Yes	Species Distribution/Range, Biodiversity/Population Assessment	NA	Species Distribution	NA	Observation Data	NA	Minor Data Source	No
8WUC5UTK	english	Google Scholar	2022	Roberts, Christopher J; Vergés, Adriana; Callaghan, Corey T; Poore, Alistair GB	Many cameras make light work: opportunistic photographs of rare species in iNaturalist complement structured surveys of reef fish to better understand species richness	Biodiversity and Conservation	1407–1425	4	31	Australia	NA	Oceania	Animalia	Chordata	NA	NA	NA	NA	NA	Yes	No	Biodiversity/Population Assessment	NA	Population Measure	NA	Observation Data	NA	Main Data Source	Yes
8XC4YV3D	english	Google Scholar	2022	Dodge, Christine; Kaur, Navneet; Frey, Melissa; Mc Donnell, Rory	First Records of the Invasive Slug Boettgerilla pallens Simroth, 1912 (Boettgerillidae) in Washington State, USA	American Malacological Bulletin	1–2	1	39	United States of America	NA	North America	Animalia	Mollusca	Gastropoda	NA	Boettgerillidae	Boettgerilla	Boettgerilla pallens	No	Yes	Species Discovery	NA	Descriptive	NA	Observation Data	NA	Minor Data Source	No
8XMVFYJB	english	Google Scholar	2022	Schertler, Anna; Essl, Franz	An update on the known distribution and status of the coypu (Myocastor coypus) in Austria.	BioInvasions Record	NA	2	11	Austria	NA	Europe	Animalia	Chordata	Mammalia	Rodentia	Echimyidae	Myocastor	Myocastor coypus	No	Yes	Species Distribution/Range	NA	Species Distribution	NA	Observation Data	NA	Minor Data Source	No
8XX2ZBC6	english	Google Scholar	2021	Ascensão, Fernando; D’Amico, Marcello; Martins, Ricardo C; Rebelo, Rui; Barbosa, A Márcia; Bencatel, Joana; Barrientos, Rafael; Abellán Rodenas, Pedro; Tella, José Luis; Capinha, César	Distribution of alien tetrapods in the Iberian Peninsula	NeoBiota	001-21	NA	64	Portugal, Spain	NA	Europe	Animalia	Chordata	NA	NA	NA	NA	NA	NA	Yes	Species Distribution/Range	NA	Species Distribution	NA	Observation Data	NA	Minor Data Source	No
8Y7CQ62L	english	Google Scholar	2021	Lindeman, Peter V	Fifteen New County Records for River Turtles in the Ohio River Drainage of West Virginia, USA	Herpetological Review	362–363	2	52	United States of America	West Virginia	North America	Animalia	Chordata	Reptilia	Testudines	Chelydridae, Emydidae, Trionychidae	NA	NA	No	No	Species Distribution/Range	NA	Species Distribution	NA	Observation Data	NA	Minor Data Source	No
8YN53UMK	english	Google Scholar	2022	Mugnai, Daniele; Pernici, Federico; Turchini, Francesco; Del Bimbo, Alberto	Fine-grained adversarial semi-supervised learning	ACM Transactions on Multimedia Computing, Communications, and Applications (TOMM)	1–19	1s	18	NA	NA	NA	Animalia	Chordata	Aves	NA	NA	NA	NA	NA	NA	Other	Supervised Learning Algorithm Testing	Image Analysis	NA	Imagery	NA	Major Data Source	No
8YNFHUBV	english	Google Scholar	2021	Unger, Shem; Rollins, Mark; Tietz, Allison; Dumais, Hailey	iNaturalist as an engaging tool for identifying organisms in outdoor activities	Journal of Biological Education	537–547	5	55	United States of America	Wingate North Carolina	North America	NA	NA	NA	NA	NA	NA	NA	No	No	Data Quality/Comparison, Education/Community Engagement	NA	Descriptive	NA	Observation Data	NA	Major Data Source	No
8ZLLK2ES	english	Google Scholar	2015	Pollock, Nicholas B; Howe, Natalie; Irizarry, Ivelisse; Lorusso, Nicholas; Kruger, Ariel; Himmler, Kurtis; Struwe, Lena	Personal BioBlitz: A new way to encourage biodiversity discovery and knowledge in K–99 education and outreach	BioScience	1154–1164	12	65	NA	NA	NA	NA	NA	NA	NA	NA	NA	NA	No	Yes	Education/Community Engagement	NA	Descriptive	NA	Observation Data, User Information	NA	Main Data Source	Yes
923KJF7T	english	Google Scholar	2021	Brunton Martin, AL; Gaskett, AC; O’Hanlon, JC	Museum records indicate male bias in pollinators of sexually deceptive orchids	The Science of Nature	1–8	NA	108	Australia, New Zealand	NA	Oceania	Animalia	Arthropoda	Insecta	Hymenoptera	Ichneumonidae	Echthromorpha, Lissopimpla	Echthromorpha intricatoria, Echthromorpha excelsa	No	No	Biology/Behavior	NA	Descriptive, Image Analysis	NA	Observation Data, Imagery	NA	Major Data Source	No
92KDGTAU	english	Google Scholar	2020	Asztalos, Marika; Schultze, Nadine; Ihlow, Flora; Geniez, Philippe; Berroneau, Matthieu; Delmas, Claudine; Guiller, Gaëtan; Legentilhomme, Jérôme; Kindler, Carolin; Fritz, Uwe	How often do they do it? An in-depth analysis of the hybrid zone of two grass snake species (Natrix astreptophora and Natrix helvetica)	Biological Journal of the Linnean Society	756–773	4	131	France	NA	Europe	Animalia	Chordata	Reptilia	Squamata	Colubridae	Natrix	Natrix astreptophora, Natrix helvetica	No	No	Species Distribution/Range	NA	Species Distirbution	NA	Observation Data	NA	Major Data Source	No
92NRZM6I	english	Google Scholar	2021	Jha, Radhika; Jha, Kaushalendra Kumar	Habitat prediction modelling for vulture conservation in Gangetic-Thar-Deccan region of India	Environmental Monitoring and Assessment	532	8	193	India	Gangetic-Thar-Deccan	Asia	Animalia	Chordata	Aves	Accipitriformes	Accipitridae	NA	NA	Yes	Yes	Species Distribution/Range	NA	Species Distribution	NA	Observation Data	NA	Major Data Source	No
92UI8GU3	english	Google Scholar	2017	Merow, Cory; Bois, Sarah Treanor; Allen, Jenica M; Xie, Yingying; Silander Jr, John A	Climate change both facilitates and inhibits invasive plant ranges in New England	Proceedings of the National Academy of Sciences	E3276–E3284	16	114	United Kingdom	England	Europe	Plantae	Tracheophyta	Magnoliopsida	Brassicales, Ranunculales	Brassicaceae, Ranunculaceae	Alliaria, Berberis	Alliaria petiolata, Berberis thunbergii	No	Yes	Climate Change/Environmental Impact, Species Distribution/Range	NA	Species Distribution, Descriptive	NA	Observation Data	NA	Minor Data Source	No
93TFXLAK	english	Google Scholar	2023	Medrano-Vizcaíno, Pablo; Brito-Zapata, David; Rueda-Vera, Adriana; Jarrín-V, Pablo; García-Carrasco, José-María; Medina, Diana; Aguilar, Juan; Acosta-Buenaño, Néstor; González-Suárez, Manuela	First national assessment of wildlife mortality in Ecuador: An effort from citizens and academia to collect roadkill data at country scale	Ecology and Evolution	e9916	3	13	Ecuador	NA	South America	Animalia	NA	NA	NA	NA	NA	NA	Yes	NA	Climate Change/Environmental Impact	NA	Descriptive	NA	Observation Data	NA	Minor Data Source	Yes
946DZ9CI	english	Google Scholar	2020	Conradie, Werner; Busschau, Theo; Jordaan, Adriaan	Does Nucras livida (Squamata: Lacertidae) occur along the West Coast of South Africa? A review of historical and recently collected material	Herpetology Notes	19–24	NA	13	South Africa	NA	Africa	Animalia	Chordata	Reptilia	Squamata	Lecertidae	Nucras	Nucras livida	No	No	Species Distribution/Range, Biology/Behavior	NA	Descriptive, Species Distribution	NA	Observation Data, Imagery	NA	Main Data Source	No
94BV9R8B	english	Google Scholar	2023	R\uuži?ka, Jan; Jakubec, Pavel; Mahlerová, Karolina; Šípková, Hana; Nishikawa, Masaaki	Integrative taxonomy and species distribution models of the genus Diamesus Hope, 1840 (Coleoptera: Staphylinidae: Silphinae)	Scientific Reports	3192	1	13	NA	NA	Asia, Oceania	Animalia	Arthropoda	Insecta	Coleoptera	Silphidae	Diamesus	NA	No	No	Species Distribution/Range	NA	Species Distribution	NA	Observation Data	NA	Minor Data Source	No
95IQKTJQ	english	Google Scholar	2018	van der Heyden, Torsten	First record of Zelus renardii Kolenati (Heteroptera: Reduviidae: Harpactorinae) in Israel	Revista Chilena de Entomología	NA	4	44	Israel	NA	Asia	Animalia	Arthropoda	Insecta	Hemiptera	Reduviidae	Zelus	Zelus renardii	No	Yes	Species Distribution/Range	NA	Descriptive	NA	Observation Data	NA	Minor Data Source	No
96NYEY9R	english	Google Scholar	2018	Stanton, David John; Leven, Michael Robertson; Hui, Tommy Chung Hong	Distribution of Nanhaipotamon hongkongense (Shen, 1940)(Crustacea: Brachyura: Potamidae), a freshwater crab endemic to Hong Kong	Journal of Threatened Taxa	11156–11165	1	10	People's Republic of China	Hong Kong	Asia	Animalia	Arthropoda	Malacostraca	Decapoda	Potamidae	Nanhaipotamon	Nanhaipotamon hongkongense	Yes	No	Species Distribution/Range	NA	Species Distribution	NA	Observation Data	NA	Could Not Determine	No
98A2J35Y	english	Google Scholar	2023	Aguin-Pombo, Dora; Aguiar, António MF; Cravo, Délia; Miralles-Nuñez, Adrià; Luque-Arnau, Noemí; Valero, Pablo; Sabaté, Jordi	The two-spotted leafhopper, Sophonia orientalis,(Hemiptera: Cicadellidae): a new threat to European vineyards	Applied Entomology and Zoology	45–57	1	58	NA	NA	North America, Europe	Animalia	Arthropoda	Insecta	Hemiptera	Cicadellidae	Sophonia	Sophonia orientalis	No	Yes	Species Distribution/Range, Climate Change/Environmental Impact	NA	Species Distribution	NA	Observation Data	NA	Minor Data Source	No
99A6WMA5	english	Google Scholar	2023	Barahona-Segovia, Rodrigo M; González, Christian R; Pañinao-Monsálvez, Laura	Citizen science meet South American tachinids: new records of feather-legged fly Trichopoda (Galactomyia) pictipennis Bigot (Diptera: Tachinidae) from Chile	Neotropical Entomology	227–239	2	52	Chile	NA	South America	Animalia	Arthropoda	Insecta	Diptera	Tachinidae	Trichopoda	Trichopoda pictipennis, Trichopoda arcuata	No	Yes	Species Distribution/Range, Biodiversity/Population Assessment	NA	Species Distribution, Population Measure	NA	Observation Data	NA	Major Data Source	No
99BXTDTA	english	Google Scholar	2023	Abhijith, APC; Hill, David E	Brood nest of Piranthus planolancis (Araneae: Salticidae: Baviini)	Peckhamia	001-6	1	290	India, Indonesia	NA	Asia	Animalia	Arthropoda	Arachnida	Araneae	Salticidae	Piranthus	NA	No	No	Species Distribution/Range	NA	Species Distribution	NA	Observation Data	NA	Minor Data Source	No
99H4BVEL	english	Google Scholar	2021	Reeves, Brian; Mdoko, Sandile; Rebelo, Alexander Douglas; Conradie, Werner	Herpetological survey of The Island Nature Reserve in the Nelson Mandela Bay Municipality, Eastern Cape Province, South Africa	Herpetology Notes	1087–1099	NA	14	South Africa	Eastern Cape Province	Africa	Animalia	Chordata	Reptilia	NA	NA	NA	NA	No	Yes	Species Distribution/Range	NA	Species Distribution	NA	Observation Data	NA	Minor Data Source	No
9AKXP2D8	english	Google Scholar	2021	Brock, Kelsey C; Daehler, Curtis C	Plant naturalization trends reflect socioeconomic history and show a high likelihood of inter-island spread in Hawai ‘i	Invasive Plant Science and Management	135–146	3	14	United States of America	Hawai'i	North America	Plantae	NA	NA	NA	NA	NA	NA	No	Yes	Species Distribution/Range	NA	Descriptive, Species Distribution	NA	Observation Data	NA	Major Data Source	No
9BEIG6V9	english	Google Scholar	2021	De Lange, Matthias; Aljundi, Rahaf; Masana, Marc; Parisot, Sarah; Jia, Xu; Leonardis, Aleš; Slabaugh, Gregory; Tuytelaars, Tinne	A continual learning survey: Defying forgetting in classification tasks	IEEE transactions on pattern analysis and machine intelligence	3366–3385	7	44	NA	NA	Global	Animalia, Plantae	NA	NA	NA	NA	NA	NA	No	No	Data Quality/Comparison, Other	Method testing	Image Analysis	NA	Imagery	NA	Major Data Source	No
9BGFN367	english	Google Scholar	2021	Haevermans, Thomas; Hladik, Annette; Hladik, Claude-Marcel; Razanatsoa, Jacqueline; Haevermans, Agathe; Jeannoda, Vololoniaina; Blanc, Patrick	Description of five new species of the Madagascan flagship plant genus Ravenala (Strelitziaceae)	Scientific Reports	21965	1	11	Madagascar	NA	Africa	Plantae	Tracheophyta	Liliopsida	Zingiberales	Strelitziaceae	Ravenala	NA	NA	NA	Species Distribution/Range, Species Discovery	NA	Species Distribution	NA	Observation Data	NA	Minor Data Source	No
9BS5YJBV	english	Google Scholar	2022	Diprose, Gradon; Kannemeyer, Robyn; Edwards, Peter; Greenaway, Alison	Participatory biosecurity practices: Myrtle rust an unwanted pathogen in Aotearoa New Zealand	New Zealand Geographer	NA	NA	NA	New Zealand	Aotearoa	Oceania	Fungi	Basidiomycota	Pucciniomycetes	Pucciniales	Sphaerophragmiaceae	Austropuccinia	Austropuccinia psidii	No	Yes	Data Quality/Comparison	NA	Review	NA	None or Could Not Determine	NA	Major Data Source	No
9C6679X3	english	Google Scholar	2022	Silva-Rocha, Iolanda; Santos, José Maurício; Rocha, Ricardo; Rato, Catarina	Bioclimatic and local drivers modulating the expansion of an introduced temperate reptile in a subtropical island	Global Ecology and Conservation	e02164	NA	37	Portugal	Madeira	Europe	Animalia	Chordata	Reptilia	Squamata	Phyllodactylidae	Tarentola	Tarentola mauritanica	No	Yes	Species Distribution/Range	NA	Species Distribution	NA	Observation Data	NA	Minor Data Source	No
9C9UBU3P	english	Google Scholar	2020	Halsch, Christopher A; Shapiro, Arthur M; Thorne, James H; Waetjen, David P; Forister, Matthew L	A winner in the Anthropocene: changing host plant distribution explains geographical range expansion in the gulf fritillary butterfly	Ecological Entomology	652–662	3	45	United States of America	NA	North America	Animalia	Arthropoda	Insecta	Lepidoptera	Nymphalidae	Agraulis	Agraulis vanillae	Yes	No	Climate Change/Environmental Impact, Species Distribution/Range	NA	Species Distribution	NA	Observation Data	NA	Minor Data Source	No
9CTJ3WSR	english	Google Scholar	2017	Roxana, Ciceoi; Bolocan, IG; Ionela, Dobrin	The spread of brown marmorated stink bug, Halyomorpha halys, in Romania	JOURNAL of Horticulture, Forestry and Biotechnology	15–20	3	21	Romania	NA	Europe	Animalia	Arthropoda	Insecta	Hemiptera	Pentatomidae	Halyomorpha	Halyomorpha halys	No	Yes	Species Distribution/Range, Biology/Behavior	NA	Species Distribution	NA	Observation Data	NA	Could Not Determine	No
9DA23QIX	english	Google Scholar	2022	Damian, Alexander; Garzon, Henry X; Baquero, Luis; Jimenez, Marco M; Velez-Abarca, Leisberth; Iturralde, Gabriel A; Mitidieri, Nicole; Olortegui, Sergio; Cameron, Kenneth M	Vanilla andina (Vanilloideae, Orchidaceae), a new species of the membranaceous-leaved group from Peru and Ecuador	Phytotaxa	63–72	1	552	Peru	NA	South America	Plantae	Tracheophyta	Liliopsida	Asparagales	Orchidaceae	Vanilla	NA	No	No	Other, Species Discovery	Identifying Features	Image Analysis	NA	Imagery	NA	Minor Data Source	No
9DAF9R7I	english	Google Scholar	2021	Cooper, David M; Dugmore, Andrew J; Kitchener, Andrew C; Metzger, Marc J; Trabucco, Antonio	A kingdom in decline: Holocene range contraction of the lion (Panthera leo) modelled with global environmental stratification	PeerJ	e10504	NA	9	NA	NA	Africa, Asia	Animalia	Chordata	Mammalia	Carnivora	Felidae	Panthera	Panthera leo	Yes	NA	Species Distribution/Range	NA	Species Distribution	NA	Observation Data	NA	Major Data Source	No
9DF9LJ9K	english	Google Scholar	2021	Mesaglio, Thomas; Callaghan, Corey T	An overview of the history, current contributions and future outlook of iNaturalist in Australia	Wildlife Research	289–303	4	48	Australia	NA	Oceania	NA	NA	NA	NA	NA	NA	NA	Yes	Yes	Data Quality/Comparison	NA	Review	NA	Observation Data	NA	Main Data Source	Yes
9E2TP8AQ	english	Google Scholar	2021	Heinrich, George L; Walsh, Timothy J; Jackson, Dale R; Doody, J Sean	Distribution and Status of the Suwannee Cooter, Pseudemys concinna suwanniensis, in the Alafia River (Hillsborough County, Florida, USA)	Journal of North American Herpetology	NA	1	2021	United States of America	Florida	North America	Animalia	Chordata	Reptilia	Testudines	Emydidae	Pseudemys	Pseudemys concinna	Yes	No	Species Distribution/Range	NA	Species Distribution, Descriptive	NA	Observation Data, Imagery	NA	Minor Data Source	Yes
9EKFEY67	english	Google Scholar	2020	García-Beltrán, José Angel; Barrios, Duniel; Toledo, Sandy; Teste, Ernesto	Distribución y conservación de Portulaca (Portulacaceae) en Cuba	Botanical Sciences	597–617	3	98	Cuba	NA	North America	Plantae	Tracheophyta	Magnoliopsida	Caryophyllales	Portulacaceae	Portulaca	NA	Yes	No	Species Distribution/Range	NA	Descriptive	NA	Observation Data	NA	Minor Data Source	No
9F5T3MYK	english	Google Scholar	2021	Canavan, Kim; Canavan, Susan; Clark, Vincent Ralph; Gwate, Onalenna; Richardson, David Mark; Sutton, Guy Frederick; Martin, Grant Douglas	The alien plants that threaten South Africa’s mountain ecosystems	Land	1393	12	10	South Africa	NA	Africa	Plantae	Tracheophyta	NA	NA	NA	NA	NA	No	Yes	Species Distribution/Range, Biology/Behavior, Data Quality/Comparison	NA	Descriptive, Species Distribution	NA	Observation Data	NA	Major Data Source	No
9H2ULT2H	english	Google Scholar	2017	Salas, Eric Ariel L; Seamster, Virginia A; Harings, Nicole M; Boykin, Kenneth G; Alvarez, Guillermo; Dixon, Keith W	Projected future bioclimate-envelope suitability for reptile and amphibian species of concern in South Central USA	Herpetol Conserv Biol	522–547	2	12	NA	Arizona, New Mexico, Texas	North America	Animalia	Chordata	Amphibia, Reptilia	NA	NA	NA	NA	Yes	No	Species Distribution/Range, Climate Change/Environmental Impact	NA	Species Distribution	NA	Observation Data	NA	Minor Data Source	No
9H3824Z7	english	Google Scholar	2021	Belitz, Michael W; Barve, Vijay; Doby, Joshua R; Hantak, Maggie M; Larsen, Elise A; Li, Daijiang; Oswald, Jessica A; Sewnath, Neeka; Walters, Mitchell; Barve, Narayani; others	Climate drivers of adult insect activity are conditioned by life history traits	Ecology Letters	2687–2699	12	24	Canada, United States of America, Mexico	NA	North America	Animalia	Arthropoda	Insecta	NA	NA	NA	NA	No	No	Species Distribution/Range, Biology/Behavior	NA	Species Distribution, Descriptive	NA	Observation Data	NA	Major Data Source	No
9H9EG25L	english	Google Scholar	2020	Pelozuelo, Laurent; Bourgoin, Thierry; Reynaud, Philippe	A new alien species in France: first records of the green cone-headed planthopper Acanalonia conica (Say, 1830)(Hemiptera, Fulgoromorpha, Acanaloniidae)	Bulletin de la Société entomologique de France	423–426	4	125	France	NA	Europe	Animalia	Arthropoda	Insecta	Hemiptera	Acanaloniidae	Acanalonia	Acanalonia conica	No	Yes	Species Distribution/Range	NA	Species Distribution	NA	Observation Data	NA	Main Data Source	No
9HRJWKN4	english	Google Scholar	2021	Robinson, Chloe V; Robinson, Jessica M	Listen but do not touch: using a smartphone acoustic device to investigate bat activity, with implications for community-based monitoring	Acta Chiropterologica	247–258	1	23	Canada	Guelph	Canada	Animalia	Chordata	Mammalia	Chiroptera	NA	NA	NA	No	No	Species Distribution/Range	NA	Descriptive	NA	Observation Data	NA	Minor Data Source	No
9IJ2SNH5	english	Google Scholar	2022	Rosa, Rafael Masson; Cavallari, Daniel Caracanhas; Salvador, Rodrigo Brincalepe	iNaturalist as a tool in the study of tropical molluscs	Plos one	e0268048	5	17	Brazil	NA	South America	Animalia	Mollusca	Gastropoda	NA	NA	NA	NA	No	Yes	Data Quality/Comparison, Species Distribution/Range	NA	Species Distribution, Descriptive	NA	Observation Data, Imagery	NA	Main Data Source	No
9IQA27BU	english	Google Scholar	2021	Moreno-Contreras, Israel; Mondaca-Fernández, Fernando; Sánchez-González, Luis A; Navarro-Sigüenza, Adolfo G	An isolated population of the secretive, endemic Aztec Rail (Rallus tenuirostris) in Chihuahua, Mexico	The Wilson Journal of Ornithology	417–425	3	133	Mexico	NA	North America	Animalia	Chordata	Aves	Gruiformes	Rallidae	Rallus	Rallus tenuirostris	Yes	No	Species Distribution/Range	NA	Descriptive, Species Distribution, Image Analysis	NA	Observation Data	NA	Minor Data Source	No
9IV7K7KE	english	Google Scholar	2022	Mackillop, Stephanie; Keitel, Claudia; Latty, Tanya	Beyond Hermetia illucens: An investigation of the garden soldier fly Exaireta spinigera as a potential bioconverter of food waste	Journal of Applied Entomology	168–174	2-Jan	146	NA	NA	NA	Animalia	Arthropoda	Insecta	Diptera	Stratiomyidae	Exaireta	Exaireta spinigera	No	No	Biology/Behavior	NA	Descriptive	NA	Observation Data	NA	Minor Data Source	No
9K27CL2Z	english	Google Scholar	2017	Mo, Jeff; Frank, Eibe; Vetrova, Varvara	Large-scale automatic species identification	AI 2017: Advances in Artificial Intelligence: 30th Australasian Joint Conference, Melbourne, VIC, Australia, August 19–20, 2017, Proceedings 30	301–312	NA	NA	NA	NA	NA	NA	NA	NA	NA	NA	NA	NA	NA	NA	Other	computer vision	Image Analysis	NA	Imagery	NA	Main Data Source	No
9KH8FGS3	english	Google Scholar	2020	Dempewolf, Lena; Cock, Matthew JW	Microceris dulcinea (Plötz)(Lepidoptera, Hesperiidae, Pyrrhopyginae) a New Skipper Butterfly Record from Trinidad, WI	Living World, Journal of the Trinidad and Tobago Field Naturalists' Club	NA	NA	NA	Trinidad and Tobago	NA	North America	Animalia	Arthropoda	Insecta	Lepidoptera	Hesperiidae	Elbella	Elbella dulcinea	NA	NA	Species Distribution/Range	NA	Descriptive	NA	Observation Data	NA	Main Data Source	NA
9KLR3KNZ	spanish	Google Scholar	2021	RAHN, A MARIE; HARTUNG, VIKTOR	Platymeris rhadamanthus Gerstaecker, 1873 (Heteroptera: Reduviidae)–local knowledge and new records from Malawi, with notes on biogeography and taxonomy of the genus Platymeris	Verh. Naturwiss	21-28	NA	51	Malawi	NA	Africa	Animalia	Arthropoda	Insecta	Hemiptera	Reduviidae	Platymeris	Platymeris rhadamanthus	No	No	Species Distribution/Range	NA	Species Distribution	NA	Observation Data	NA	Major Data Source	No
9LAAI2LA	english	Google Scholar	2023	Sazhnev, AS	Expansion of Harmonia axyridis (Pallas, 1773)(Coleoptera: Coccinellidae) in the European Part of Russia Is Continuing	Russian Journal of Biological Invasions	266–268	2	14	Russia	NA	Europe	Animalia	Arthropoda	Insecta	Coleoptera	Coccinellidae	Harmonia	Harmonia axyridis	No	Yes	Species Distribution/Range	NA	Species Distribution	NA	Observation Data	NA	Major Data Source	No
9LCM26C7	english	Google Scholar	2019	Gristwood, Adam	Public participation in science: how citizen science initiatives in healthcare and the environment are opening up new directions in research	EMBO reports	e48797	8	20	NA	NA	NA	NA	NA	NA	NA	NA	NA	NA	No	No	Education/Community Engagement	NA	Descriptive	NA	None or Could Not Determine	NA	Could Not Determine	No
9LHMYQE3	english	Google Scholar	2022	Klymko, John; Anderson, Kevin	First records of the invasive beech leaf-mining weevil (Orchestes fagi) in New Brunswick and Prince Edward Island, Canada	Journal of Acadian Entomological Society	23-25	NA	18	Canada	New Brunswick and Prince Edward Island	North America	Animalia	Arthropoda	Insecta	Coleoptera	Curculionidae	Orchestes	Orchestes fagi	No	Yes	Species Distribution/Range	NA	Species Distribution	NA	Observation Data	NA	Major Data Source	No
9LIAJB7K	english	Google Scholar	2021	Dale, Katherine E; Ramírez-Valdez, Arturo; McCosker, John E; Love, Milton S	Revising geographic distributions of eastern Pacific moray eels	Bulletin of Marine Science	305–326	2	97	NA	NA	North America	Animalia	Chordata	Actinopterygii	Anguilliformes	Muraenidae	NA	NA	No	No	Species Distribution/Range	NA	Species Distribution	NA	Observation Data	NA	Minor Data Source	No
9LZ9YHFC	english	Google Scholar	2022	da Costa, Francisco Robson F; Pezeta, Yuri FM; Crozariol, Marco A; de Oliveira, Thaís P; Henderson, Robert W; Gonzalez, Rodrigo Castellari	A review of the diet of Oxybelis aeneus group (Squamata: Colubridae) including two new prey records from north-eastern Brazil	Herpetology Notes	785–795	NA	15	Brazil	North-eastern Brazil	South America	Animalia	Chordata	Reptilia	Squamata	Colubridae	Oxybelis	Oxybelis aeneus	No	No	Biology/Behavior	NA	Descriptive	NA	Imagery	NA	Minor Data Source	No
9MYMKFTM	english	Google Scholar	2018	Villalobos, Soraya; Vamosi, Jana C	Climate and habitat influences on bee community structure in Western Canada	Canadian Journal of Zoology	1002–1009	9	96	Canada	NA	North America	Animalia	Arthropoda	Insecta	Hymenoptera	NA	NA	NA	No	No	Biology/Behavior	NA	Other	Model covariate	Other	Phenology	Minor Data Source	No
9MZVXWZ7	english	Google Scholar	2022	Muller, Joé; Plewnia, Amadeus; Böning, Philipp; Frantz, Alain C; Stassen, Raf	Quantitative larval monitoring of Salamandra salamandra as an early warning system for Batrachochytrium salamandrivorans detection in Luxembourg	Bull. Soc. Nat. luxemb	167	NA	124	Luxembourg	NA	Europe	Animalia	Chordata	Amphibia	Caudata	Salamandridae	Salamandra	Salamandra salamandra	No	No	Species Distribution/Range	NA	Descriptive	NA	Observation Data	NA	Minor Data Source	No
9N56CH5V	english	Google Scholar	2021	Souther, Sara; Randall, Vincent; Lyndon, Nanebah	The Use of Citizen Science to Achieve Multivariate Management Goals on Public Lands	Diversity	293	7	13	United States of America	Arizona	North America	Plantae	NA	NA	NA	NA	NA	NA	No	No	Data Quality/Comparison, Education/Community Engagement, Species Distribution/Range	NA	Species Distribution, Population Measure, Descriptive	NA	Observation Data, User Information	NA	Main Data Source	Yes
9N5GFDKS	english	Google Scholar	2020	Otis, Gard W; Landry, Jean François; deWaard, Jeremy R; Gartshore, Mary; Beadle, Dave; Stead, Ken	RediscoveRy of AnAcAmpsis lupinellA Busck (LepidopteRa: GeLechiidae) in ontaRio	The Journal of the Entomological Society of Ontario	1–14	NA	151	Canada	Toronto	North America	Animalia	Arthropoda	Insecta	Lepidoptera	Gelechiidae	Anacampsis	Anacampsis lupinella	No	No	Species Distribution/Range	NA	Species Distribution	NA	Observation Data	NA	Minor Data Source	No
9N9BED75	english	Google Scholar	2019	Kizub, Igor V	On the distribution of a new invasive weevil beetle Pseudocneorhinus obesus (Roelofs, 1873)(Coleoptera: Curculionidae: Entiminae) in the Nearctic region	Munis Entomology & Zoology	602–609	2	14	United States of America	NA	North America	Animalia	Arthropoda	Insecta	Coleoptera	Curculionidae	Pseudocneorhinus	Pseudocneorhinus obesus	No	Yes	Species Distribution/Range	NA	Species Distribution	NA	Observation Data	NA	Minor Data Source	No
9NCDU2M5	spanish	Google Scholar	2020	Pérez, Juan José Pino; Pizcueta-Suárez, Carlos; Pérez, Rubén Pino	Hypena lividalis (Hübner, 1790)(Lepidoptera, Noctuoidea, Erebidae, Hypeninae), en Pontevedra (NO España)	Burbug	001-10	NA	55	Spain	Pontevedra	Europe	Animalia	Arthropoda	Insecta	Lepidoptera	Erebidae	Hypena	Hypena lividalis	No	No	Species Distribution/Range	NA	Species Distribution	NA	Observation Data	NA	Major Data Source	No
9NMKEGUV	english	Google Scholar	2021	Koch, Jonathan Berenguer Uhuad; Tabor, Jesse Anjin; Montoya-Aiona, Kristina; Eiben, Jesse A	The Invasion of Megachile policaris (Hymenoptera: Megachilidae) to Hawai ‘i	Journal of Insect Science	4	5	21	United States of America	NA	North America	Animalia	Arthropoda	Insecta	Hymenoptera	Megachilidae	Megachile	Megachile policaris	No	Yes	Species Distribution/Range, Biology/Behavior	NA	Descriptive, Species Distribution, Image Analysis	NA	Observation Data, Imagery	NA	Minor Data Source	No
9NTK8GCQ	english	Google Scholar	2022	Ribeiro-Souza, Paula; Graipel, Maurício E; Astúa, Diego; Vancine, Maurício Humberto; Pires, José Salatiel Rodrigues	Effects of climate change on distribution and areas that protect two neotropical marsupials associated with aquatic environments	Ecological Informatics	101570	NA	68	NA	NA	South America	Animalia	Chordata	Mammalia	Didelphimorphia	Didelphidae	Chironectes, Lutreolina	Chironectes minimus, Lutreolina crassicaudata	Yes	No	Species Distribution/Range, Climate Change/Environmental Impact	NA	Species Distribution	NA	Observation Data	NA	Minor Data Source	No
9PBIM2FD	english	Google Scholar	2021	Simpson, Hunter J; Schilling, Jonathan S	Using aggregated field collection data and the novel r package fungarium to investigate fungal fire association	Mycologia	842–855	4	113	United States of America	NA	North America	Fungi	NA	NA	NA	NA	NA	NA	NA	NA	Species Distribution/Range, Biology/Behavior	NA	Other	trait patterns across space/time/taxonomy	Observation Data	NA	Minor Data Source	No
9PY3DTQC	english	Google Scholar	2023	Jacobsen, NHG; Koen, KJ	Bulbine gondwanae NHG Jacobsen & KJ Koen. A new fynbos species (Asphodelaceae) from the Gondwana Game Reserve, Mossel Bay, Western Cape, South Africa	Bradleya	167–175	41	2023	South Africa	Western Cape	Africa	Plantae	Tracheophyta	Magnoliopsida	Asparagales	Asphodelaceae	Bulbine	Bulbine gondwanae	NA	NA	Species Discovery, Species Distribution/Range	NA	Species Distribution	NA	Observation Data	NA	Could Not Determine	No
9Q3GEJ3N	spanish	Google Scholar	2022	Grande Allende, José Ramón	Utricularia elephanthoides (Lentibulariaceae), especie nueva del Escudo Guayanés	Acta botánica mexicana	NA	129	NA	Venezuela	Guayana Shield	South America	Plantae	Tracheophyta	Magnoliopsida	Lamiales	Lentibulariaceae	Utricularia	Utricularia jamesoniana	NA	NA	Species Distribution/Range	NA	Descriptive	NA	Observation Data	NA	Could Not Determine	No
9Q5S7BGI	english	Google Scholar	2018	Wonham, Marjorie J; Hart, Michael W	El Niño range extensions of pacific sand crab (Emerita analoga) in the Northeastern Pacific	Northwest Science	53–60	1	92	United States of America, Canada	Northeastern Pacific	North America	Animalia	Arthropoda	Malacostraca	Decapoda	Hippidae	Emerita	Emerita analoga	No	No	Species Distribution/Range, Climate Change/Environmental Impact	NA	Descriptive	NA	Observation Data	NA	Minor Data Source	No
9QBZTIPN	english	Google Scholar	2018	Monge-Nájera, Julián	What can we learn about wildlife killed by vehicles from a citizen science project? A comparison of scientific and amateur tropical roadkill records	UNED Research Journal	NA	NA	10	Costa Rica	NA	North America	Animalia	Chordata	NA	NA	NA	NA	NA	No	No	Education/Community Engagement, Other	gender balance	Review	NA	Observation Data, User Information	NA	Main Data Source	Yes
9QDR9AQL	english	Google Scholar	2023	Gigliotti, Franco N; Franzem, Thomas P; Ferguson, Paige FB	Rapid, recurring, structured survey versus bioblitz for generating biodiversity data and analysis with a multispecies abundance model	Conservation Biology	e13996	2	37	United States of America	Springville in Alabama	North America	NA	NA	NA	NA	NA	NA	NA	NA	NA	Biodiversity/Population Assessment	NA	Descriptive	NA	Observation Data	NA	Major Data Source	No
9QZ9QCQJ	english	Google Scholar	2021	Kazilas, Christos; Kalaentzis, Konstantinos; Demetriou, Jakovos; Koutsoukos, Evangelos; Strachinis, Ilias; Andriopoulos, Pavlos	Utilization of citizen science data to monitor alien species: the box tree moth Cydalima perspectalis (Walker, 1859)(Lepidoptera: Crambidae) invades natural vegetation in Greece.	BioInvasions Record	NA	4	10	Greece	NA	Europe	Animalia	Arthropoda	Insecta	Lepidoptera	Crambidae	Cydalima	Cydalima perspectalis	No	Yes	Species Distribution/Range	NA	Species Distribution	NA	Observation Data	NA	Main Data Source	No
9R2MX443	english	Google Scholar	2021	Hibbitts, Toby J; Walkup, Danielle K; LaDuc, Travis J; Wolaver, Brad D; Pierre, Jon Paul; Duran, Mike; Neuharth, Dalton; Frizzell, Shelby; Adams, Connor S; Johnson, Timothy E; others	Natural history of the spot-tailed earless lizards (Holbrookia lacerata and H. subcaudalis)	Journal of Natural History	495–514	8-Jul	55	United States of America	Texas	North America	Animalia	Chordata	Reptilia	Squamata	Phrynosomatidae	Holbrookia	Holbrookia lacerata, Holbrookia subcaudalis	Yes	No	Species Distribution/Range	NA	Species Distribution	NA	Observation Data	NA	Minor Data Source	No
9RC9AVNC	english	Google Scholar	2023	Unger, Shem D; Meiran, William; Rollins, Mark	Coverboard bycatch: Using iNaturalist to capture missing diversity data in herpetofauna studies	Herpetology Notes	197–201	NA	16	United States of America	North Carolina	North America	Animalia	Chordata, Arthropoda	NA	NA	NA	NA	NA	No	No	Data Quality/Comparison	NA	Descriptive	NA	Identification Data, Observation Data	NA	Main Data Source	No
9RHBW5M2	english	Google Scholar	2021	Friesen, Chris; Zhang, Y Miles	ROSE GALL WASPS (CYNIPIDAE: DIPLOLEPIS) OF MANITOBA, INCLUDING A NEW PROVINCIAL RECORD	Proceedings of the Entomological Society of Manitoba	52	NA	77	Canada	Manitoba	North America	Animalia	Arthropoda	Insecta	Hymenoptera	Cynipidae	Diplolepis	NA	NA	NA	Species Distribution/Range	NA	Descriptive, Species Distribution	NA	Observation Data, Imagery	NA	Major Data Source	No
9RLXPESY	english	Google Scholar	2022	Reeb, Rachel A; Aziz, Naeem; Lapp, Samuel M; Kitzes, Justin; Heberling, J Mason; Kuebbing, Sara E	Using convolutional neural networks to efficiently extract immense phenological data from community science images	Frontiers in Plant Science	3148	NA	NA	NA	NA	NA	Plantae	Tracheophyta	Magnoliopsida	Brassicales	Brassicaceae	Alliaria	Alliaria petiolata	No	No	Biology/Behavior	NA	Descriptive	NA	Observation Data	NA	Main Data Source	No
9RT89CX6	english	Google Scholar	2020	Skejo, Josip; Connors, Matthew; Hendriksen, Michael; Lambert, Nick; Chong, Griffin; McMaster, Ian; Monaghan, Nick; Rentz, David; Richter, Reiner; Rose, Kathy; others	Online social media tells a story of Anaselina, Paraselina, and Selivinga (Orthoptera, Tetrigidae), rare Australian pygmy grasshoppers	ZooKeys	107	NA	948	NA	NA	Australia	Animalia	Arthropoda	Insecta	Orthoptera	Tetrigidae	NA	NA	No	No	Species Distribution/Range	NA	Species Distribution	NA	Imagery, Observation Data	NA	Major Data Source	No
9SYLUGEP	english	Google Scholar	2021	Elya, Carolyn; De Fine Licht, Henrik H	The genus Entomophthora: bringing the insect destroyers into the twenty-first century	IMA fungus	34	1	12	NA	NA	Global	Fungi	Zygomycota	Entomophthoromycetes	Entomophthorales	Entomophthoraceae	Entomophthora	NA	No	No	NA	NA	Descriptive, Species Distribution	NA	Observation Data	NA	Minor Data Source	No
9TQDHSWF	english	Google Scholar	2021	van der Heyden, Torsten	First records of Hierodula transcaucasica Brunner von Wattenwyl, 1878 in Slovenia and Spain (Mantodea: Mantidae)	Arquivos Entomolóxicos	265–266	24	NA	Slovenia, Spain	NA	Europe	Animalia	Arthropoda	Insecta	Mantodea	Mantidae	Hierodula	Hierodula transcaucasica	No	Yes	Species Discovery	NA	Descriptive	NA	Observation Data	NA	Main Data Source	No
9TVUPM3T	english	Google Scholar	2021	von Raab-Straube, Eckhard; Raus, Thomas	Euro+ Med-Checklist Notulae, 14	Willdenowia	355–369	3	51	Russia	NA	Asia	Plantae	Tracheophyta	Magnoliopsida	Saxifragales	Crassulaceae	Petrosedum	Petrosedum sediforme	No	Yes	Species Distribution/Range	NA	Descriptive	NA	Observation Data	NA	Minor Data Source	No
9TZP2DYF	english	Google Scholar	2022	Šev?íková, Hana; Malysheva, Ekaterina; Ferisin, Giuliano; Dovana, Francesco; Horak, Egon; Kalichman, Jacob; Kaygusuz, O?uzhan; Lebeuf, Renée; González, Guillermo Muñoz; Minnis, Andrew M; others	Holarctic species in the pluteus romellii clade. Five new species described and old names reassessed	Journal of Fungi	773	8	8	NA	NA	NA	Fungi	Basidiomycota	Agaricomycetes	Agaricales	Pluteaceae	Pluteus	Pluteus austrofulvus, Pluteus parvisporus	No	No	Biology/Behavior	NA	Descriptive	NA	Imagery	NA	Minor Data Source	No
9U536VBM	english	Google Scholar	2023	Rhodes, Chaz; Haunfelder, Willard; Carlson, Bradley E	Citizen science reporting indicates geographic and phenotypic drivers of road use and mortality in a threatened rattlesnake	Current Zoology	264–276	3	69	United States of America	NA	North America	Animalia	Chordata	Reptilia	Squamata	Viperidae	Crotalus	Crotalus horridus	Yes	NA	Biology/Behavior, Species Distribution/Range, Climate Change/Environmental Impact	NA	Image Analysis, Species Distribution	NA	Observation Data, Imagery	NA	Main Data Source	No
9URUJQLI	english	Google Scholar	2021	Wang, Steven; Stoll, Aaron C; Richter, Heath J; Dandridge, Cloud; Perez, Ruthie A; Doucet, James T; Wetterer, James K	Spread of a Non-Native, Millipede-Eating Ant, Gnamptogenys triangularis (Hymenoptera, Formicidae), in the Southeastern United States	Transactions of the American Entomological Society	819–825	3	147	United States of America	NA	North America	Animalia	Arthropoda	Insecta	Hymenoptera	Formicidae	Gnamptogenys	Gnamptogenys triangularis	No	Yes	Species Distribution/Range	NA	Descriptive	NA	Observation Data	NA	Major Data Source	No
9VS3VZA9	english	Google Scholar	2019	Hegg, Danilo; Morgan-Richards, Mary; Trewick, Steven A	Diversity and distribution of Pleioplectron Hutton cave w?t? (Orthoptera: Rhaphidophoridae: Macropathinae), with the synonymy of Weta Chopard and the description of seven new species	European Journal of Taxonomy	NA	577	NA	New Zealand	NA	Oceania	Animalia	Arthropoda	Insecta	Orthoptera	Raphidophoridae	Pleioplectron	NA	No	No	Biology/Behavior	NA	Descriptive	NA	Observation Data	NA	Minor Data Source	No
9VXIHYF7	english	Google Scholar	2022	Strong, Donald R; John, Christian	Moisture and distribution of a keratophagous moth, Tinea occidentella	Ecological Entomology	822–830	5	47	United States of America	California	North America	Animalia	Arthropoda	Insecta	Lepidoptera	Tineidae	Tinea	Tinea occidentella	No	No	Species Distribution/Range	NA	Descriptive	NA	Observation Data	NA	Minor Data Source	No
9X8C5PUL	english	Google Scholar	2021	Munroe, Thomas A	Systematic revision of the flatfish genus Peltorhamphus Günther, 1862 (Teleostei: Pleuronectiformes: Rhombosoleidae), including description of a new species from Southeastern New Zealand, with biological and ecological summaries for the species	Zootaxa	1–104	1	4905	New Zealand	NA	Oceania	Animalia	Chordata	Actinopterygii	Carangiformes	Rhombosoleidae	Peltorhamphus	Peltorhamphus novaezeelandia, Peltorhamphus latus	No	No	Biology/Behavior	NA	Descriptive	NA	Imagery	NA	Minor Data Source	No
9XALCI4B	spanish	Google Scholar	2020	Trócoli, Sergi; Tomás, Miguel; Lencina, José Luis; Torres, José Luis; Vela, JM; Baena, M	Nuevos registros ibéricos de Ozognathus cornutus (LeConte, 1859) y notas sobre su biología y distribución (Coleoptera: Ptinidae)	Boletín de la Sociedad Entomológica Aragonesa	83–95	NA	30	Spain	Andalusia	Europe	Animalia	Arthropoda	Insecta	Coleoptera	Anobiidae	Ozognathus	Ozognathus cornutus	No	Yes	Species Distribution/Range	NA	Species Distribution	NA	Observation Data	NA	Minor Data Source	No
9Z3AM6LG	spanish	Google Scholar	2020	Prada Lara, Liliana; Amarillo-Suárez, Ángela R; Fagua, Giovanny	Podalia orsilochus (Lepidoptera: Megalopygidae): Confirmation of its presence in Colombia, and first record in Chocó	Biota colombiana	94–100	2	21	Colombia	Chocó	South America	Animalia	Arthropoda	Insecta	Lepidoptera	Megalopygidae	Podalia	Podalia orsilochus	No	No	Species Distribution/Range	NA	Species Distribution	NA	Observation Data	NA	Major Data Source	No
9Z8IZFMY	english	Google Scholar	2020	Babbar, Deepakshi; Sharma, Damini; Upadhyay, Kusum; Dwivedi, Mayank D	Reassessment of threat status of Allium carolinianum Redouté (Amaryllidaceae)	Pleione	NA	NA	NA	NA	NA	Asia	Plantae	Tracheophyta	Liliopsida	Asparagales	Amaryllidaceae	Allium	Allium carolinianum	Yes	No	Species Distribution/Range, Biodiversity/Population Assessment	NA	Species Distribution	NA	Observation Data	NA	Major Data Source	No
9ZTJMTZ8	english	Google Scholar	2022	HU, FANG-SHUO; HO, BIN-HONG	New Records of Creophilus flavipennis (Hope, 1831) from Taiwan Island and Lutao Island, Taiwan (Coleoptera: Staphylinidae)	?????	48–49	3	7	NA	East Asia	Asia	Animalia	Arthropoda	Insecta	Coleoptera	Staphylinidae	Creophilus	Creophilus flavipennis	No	No	Species Distribution/Range	NA	Descriptive	NA	Observation Data	NA	Main Data Source	No
A25RTZDV	english	Google Scholar	2019	Ogle, Colin C; La Cock, Graeme D	Additional records and observations of monocotyledons naturalised or casual in Manawatu Ecological Region, New Zealand, 1980–2019	Pespectives in Biosecurity	007-31	NA	4	New Zealand	NA	Oceania	Plantae	Tracheophyta	NA	NA	NA	NA	NA	No	No	Species Distribution/Range	NA	Species Distribution	NA	Observation Data	NA	Minor Data Source	No
A2GN45UQ	english	Google Scholar	2013	Andreone, Franco; Loarie, Scott; Van der Meijden, Arie; Nieto, Sandra; Vences, Miguel	Sahonagasy. org: A Web Platform Implementing Information Management and Citizen-Science for the Conservation of Malagasy Amphibians	FrogLog (the Journal of the IUCN Amphibian Specialist Group)	26–28	NA	20	Madagascar	NA	Africa	Animalia	Chordata	Amphibia, Reptilia	NA	NA	NA	NA	Yes	No	Education/Community Engagement	NA	Other	Case Study (Described)	Other	Observational data described, not used	Major Data Source	Yes
A2KPEAXQ	english	Google Scholar	2022	Wang, Yan; Zhang, Yongshun; Shen, Furao; Zhao, Jian	Dynamic Auxiliary Soft Labels for decoupled learning	Neural Networks	132–142	NA	151	NA	NA	NA	NA	NA	NA	NA	NA	NA	NA	No	No	Other	Visual Classification	Image Analysis	NA	Imagery	NA	Major Data Source	No
A32GKIGT	english	Google Scholar	2022	Rocchia, Emanuel; Luppi, Massimiliano; Paradiso, Federica; Ghidotti, Silvia; Martelli, Francesca; Cerrato, Cristiana; Viterbi, Ramona; Bonelli, Simona	Distribution Drivers of the Alien Butterfly Geranium Bronze (Cacyreus marshalli) in an Alpine Protected Area and Indications for an Effective Management	Biology	563	4	11	Italy	NA	Europe	Animalia	Arthropoda	Insecta	Lepidoptera	Lycaenidae	Cacyreus	Cacyreus marshalli	No	Yes	Species Distribution/Range	NA	Species Distribution	NA	Observation Data	NA	Major Data Source	No
A3A34Z8R	english	Google Scholar	2019	Tolley, Krystal A; Weeber, Joshua; Maritz, Bryan; Verburgt, Luke; Bates, Michael F; Conradie, Werner; Hofmeyr, Margaretha D; Turner, Andrew A; Da Silva, Jessica M; Alexander, Graham J	No safe haven: protection levels show imperilled South African reptiles not sufficiently safe-guarded despite low average extinction risk	Biological Conservation	61–72	NA	233	South Africa	NA	Africa	Animalia	Chordata	Reptilia	NA	NA	NA	NA	Yes	No	Species Distribution/Range, Biodiversity/Population Assessment	NA	Species Distribution	NA	Observation Data	NA	Major Data Source	No
A3IJY53D	english	Google Scholar	2017	Appel, Cara L; Zielinski, William J; Schlexer, Frederick V; Callas, Richard; Bean, Tim	Distribution of the North American porcupine (Erethizon dorsatum) in northern California	Western Wildlife	17–28	NA	4	United States of America	California	North America	Animalia	Chordata	Mammalia	Rodentia	Erethizontidae	Erethizon	Erethizon dorsatum	Yes	No	Species Distribution/Range	NA	Species Distribution	NA	Observation Data, Imagery	NA	Minor Data Source	No
A3W8THF2	english	Google Scholar	2023	Wallis, Robert L	The Broad-toothed Rat'Mastacomys fuscus' in Victoria: An update on research, occurrence records and future threats	TheVictorian Naturalist	48–54	2	140	Australia	Victoria, Tasmania	Oceania	Animalia	Chordata	Mammalia	Rodentia	Muridae	Mastacomys	Mastacomys fuscus	Yes	No	Species Distribution/Range	NA	Descriptive	NA	Observation Data, Imagery	NA	Minor Data Source	No
A5F2YGEU	english	Google Scholar	2019	Martoni, Francesco; Armstrong, Karen F	Acizzia errabunda sp. nov. and Ctenarytaina insularis sp. nov.: Descriptions of two new species of psyllids (Hemiptera: Psylloidea) discovered on exotic host plants in New Zealand	PLoS One	e0214220	4	14	New Zealand	NA	Oceania	Animalia	Arthropoda	Insecta	Hemiptera	Aphalaridae, Psyllidae	Ctenarytaina, Acizzia	Ctenarytaina insularis, Acizzia errabunda	No	Yes	Species Distribution/Range	NA	Descriptive, Species Distribution	NA	Observation Data	NA	Minor Data Source	No
A5IHZ7L4	english	Google Scholar	2021	Alvarez, Jeff A; Jansen, Derek S; Shaffer, Cyndy; Didonato, Joseph	Observations on the phenology of the threatened Alameda whipsnake	CALIFORNIA FISH AND GAME	258–263	NA	107	United States of America	California	North America	Animalia	Chordata	Reptilia	Squamata	Colubridae	Masticophis	Masticophis lateralis	Yes	No	Species Distribution/Range	NA	Could Not Determine	NA	Observation Data	NA	Minor Data Source	No
A5KXZPQH	spanish	Google Scholar	2019	González Gutiérrez, Pedro A; López-Pujol, Jordi; Gómez-Bellver, Carlos	Notas sobre las especies de Kalanchoe (Crassulaceae) ocasionales y naturalizadas en Cuba	Collectanea Botanica	NA	NA	38	Cuba	NA	North America	Plantae	Tracheophyta	Magnoliopsida	Saxifragales	Crassulaceae	Kalanchoe	NA	No	Yes	Species Distribution/Range	NA	Species Distribution	NA	Observation Data	NA	Minor Data Source	No
A5RV46AZ	english	Google Scholar	2020	Nicholson, E Griffin; Manzo, Stephanie; Devereux, Zachary; Morgan, Thomas Paul; Fisher, Robert N; Brown, Christopher; Dagit, Rosi; Scott, Peter A; Shaffer, H Bradley	Historical museum collections and contemporary population studies implicate roads and introduced predatory bullfrogs in the decline of western pond turtles	PeerJ	e9248	NA	8	United States of America	NA	North America	Animalia	Chordata	Reptilia	Testudines	Emydidae	Emys	Emys pallida, Emys marmota	No	No	Species Distribution/Range, Biodiversity/Population Assessment	NA	Species Distribution, Population Measure	NA	Observation Data	NA	Major Data Source	No
A5XC8TXA	english	Google Scholar	2019	Scarpetta, Simon G	The first known fossil Uma: ecological evolution and the origins of North American fringe-toed lizards	BMC Evolutionary Biology	1–22	1	19	United States of America, Mexico	NA	North America	Animalia	Chordata	Reptilia	Squamata	Phrynosomatidae	Uma	NA	No	No	Species Distribution/Range	NA	Species Distribution	NA	Observation Data	NA	Minor Data Source	No
A654CW33	english	Google Scholar	2020	Kurczewski, Frank E; West, Rick C; Crews, Sarah C; Jenzen-Jones, NR	Selenopidae (Arachnida: Araneae), a new host spider family for the spider wasp Tachypompilus ferrugineus (Say)(Hymenoptera: Pompilidae: Pompilini)	Insect Mundi	NA	NA	NA	Mexico	NA	North America	Animalia	Arthropoda	Insecta	Hymenoptera	Pompilidae	Tachypompilus	Tachypompilus ferrugineus	No	No	Species Distribution/Range, Species Discovery	NA	Descriptive, Species Distribution	NA	Observation Data	NA	Main Data Source	No
A6SPMM2A	english	Google Scholar	2022	Fan, Li; Xu, Chunpeng; Jarzembowski, Edmund A; Cui, Xiaohui	Quantifying plant mimesis in fossil insects using deep learning	Historical Biology	907–916	5	34	NA	NA	NA	Animalia	Arthropoda	Insecta	NA	NA	NA	NA	No	No	Data Quality/Comparison	NA	Image Analysis	NA	Imagery	NA	Could Not Determine	No
A7BGSN7W	english	Google Scholar	2021	Zucchetto, Mayara; Da Silveira, Natalia; Prasniewski, Victor; Arnhold, Tatiane; Sobral-Souza, Thadeu; de Pinho, João	Effects of future climate change on the geographical distribution of a bird endemic to South American floodplains	Avian Conservation and Ecology	NA	2	16	NA	NA	South America	Animalia	Chordata	Aves	Passeriformes	Thamnophilidae	Cercomacra	Cercomacra melanaria	No	No	Species Distribution/Range	NA	Species Distribution	NA	Observation Data	NA	Major Data Source	No
A85EY5SA	english	Google Scholar	2020	Mecenero, Silvia; Edge, David A; Staude, Hermann S; Coetzer, Bennie H; Coetzer, André J; Raimondo, Domitilla C; Williams, Mark C; Armstrong, Adrian J; Ball, Jonathan B; Bode, Justin D; others	Outcomes of the southern African Lepidoptera conservation assessment (SALCA)	Metamorphosis	1–160	4	31	NA	southern Africa	Africa	Animalia	Arthropoda	Insecta	Lepidoptera	NA	NA	NA	Yes	No	Species Distribution/Range, Data Quality/Comparison	NA	Species Distribution, Descriptive	NA	Observation Data	NA	Minor Data Source	No
A8E83UZ9	english	Google Scholar	2018	Peterson, A Townsend; Kumar, R Suresh; Nair, Manoj V; Talukdar, Gautam	Digital Accessible Knowledge of the birds of India	Current Science	35–42	1	115	India	NA	Asia	Animalia	Chordata	Aves	NA	NA	NA	NA	No	No	Biodiversity/Population Assessment	NA	Descriptive	NA	Observation Data	NA	Minor Data Source	No
A96KIYV8	english	Google Scholar	2022	Waters, James S; Keough, Nicole W; Burt, Joseph; Eckel, Jonathan D; Hutchinson, Trey; Ewanchuk, Jonathan; Rock, Matthew; Markert, Jeffrey A; Axen, Heather J; Gregg, David	Survey of ants (Hymenoptera, Formicidae) in the city of Providence (Rhode Island, United States) and a new northern-most record for Brachyponera chinensis (Emery, 1895)	Check List	1347–1368	6	18	United States of America	Rhode Island	North America	Animalia	Arthropoda	Insecta	Hymenoptera	Formicidae	NA	NA	NA	NA	Species Distribution/Range, Biodiversity/Population Assessment	NA	Descriptive	NA	Observation Data	NA	Major Data Source	No
A9EUGEDI	english	Google Scholar	2023	Pang, Shanmin; Wang, Weiye; Zhang, Renzhong; Hao, Wenyu	Hierarchical Block Aggregation Network for Long-tailed Visual Recognition	Neurocomputing	126463	NA	NA	NA	NA	NA	NA	NA	NA	NA	NA	NA	NA	No	No	Other	visual classification	Image Analysis	NA	Imagery	NA	Minor Data Source	No
A9HACYZ9	english	Google Scholar	2022	Laport, Robert G; Brookover, Zoe S; Christman, Brian D; Julienne, NG; Philley, Kevin; Craddock, J Hill	Environmental niche and demographic modeling of American chestnut near its southwestern range limit	The American Midland Naturalist	137–176	2	188	United States of America	NA	North America	Plantae	Tracheophyta	Magnoliopsida	Fagales	Fagaceae	Castanea	Castanea dentata	Yes	No	Species Distribution/Range	NA	Species Distribution	NA	Observation Data	NA	Major Data Source	No
A9LG7Y7U	english	Google Scholar	2022	Hegg, Danilo; Morgan-Richards, Mary; Trewick, Steven A	High alpine sorcerers: revision of the cave w?t? genus Pharmacus Pictet & de Saussure (Orthoptera: Rhaphidophoridae: Macropathinae), with the description of six new species and three new subspecies	European Journal of Taxonomy	1–58	NA	808	New Zealand	NA	Oceania	Animalia	Arthropoda	Insecta	Orthoptera	Rhaphidophoridae	Pharmacus	NA	No	No	Species Distribution/Range	NA	Descriptive	NA	Observation Data	NA	Minor Data Source	No
AAJY5VM9	english	Google Scholar	2021	Lombard, Natasha; le Roux, M Marianne; van Wyk, Ben-Erik	A taxonomic revision of the Thesium scirpioides species complex (Subgenus Frisea, Santalaceae) near endemic to South Africa	South African Journal of Botany	193–208	NA	138	South Africa	NA	Africa	Plantae	Tracheophyta	Magnoliopsida	Santalales	Santalaceae	Thesium	Thesium atratum	Yes	NA	Species Discovery, Species Distribution/Range	NA	Species Distribution	NA	Observation Data	NA	Minor Data Source	Yes
AAXRUM45	english	Google Scholar	2018	Wäldchen, Jana; Mäder, Patrick	Machine learning for image based species identification	Methods in Ecology and Evolution	2216–2225	11	9	NA	NA	NA	NA	NA	NA	NA	NA	NA	NA	NA	NA	Data Quality/Comparison, Other	Machine learning, species identification system	Review	NA	None or Could Not Determine	NA	Could Not Determine	No
AB2PWQHJ	english	Google Scholar	2018	Quah, Evan SH; Grismer, L Lee; Jetten, Thom; Wood Jr, Perry L; Miralles, Aurelien; Shahrul Anuar, MS; Guek, Kurt HP; Brady, Matthew L	The rediscovery of Schaefer’s Spine-jawed Snake (Xenophidion schaeferi Günther & Manthey, 1995)(Serpentes, Xenophidiidae) from Peninsular Malaysia with notes on its variation and the first record of the genus from Sumatra, Indonesia	Zootaxa	366–378	2	4441	Malaysia	NA	Asia	Animalia	Chordata	Reptilia	Squamata	Xenophidiidae	Xenophidion	Xenophidion schaeferi	No	No	Species Distribution/Range	NA	Species Distribution	NA	Observation Data	NA	Could Not Determine	No
ABKQVLXM	english	Google Scholar	2022	Kakiopoulos, George; Demetriou, Jakovos	Contribution to the Salpingidae (Coleoptera, Tenebrionoidea) of Greece including new faunistic records and ecological data on a poorly studied family	Travaux du Muséum National d’Histoire Naturelle “Grigore Antipa”	39–49	2	65	Greece	NA	Europe	Animalia	Arthropoda	Insecta	Coleoptera	Salpingidae	Salpingus	Salpingus planirostris	No	No	Species Distribution/Range	NA	Descriptive	NA	Observation Data	NA	Minor Data Source	No
ABURMENU	english	Google Scholar	2023	Uliana, Marco; Busato, Luigi	Leptomona erythrocelphala (G.A. Oliver, 1790) in the Italian mainland: First documented records, evidence of range expansiona nd macropterism (Cloeptera, Chyrsomelidae)	Bollettino del Museo di Storia Naturale di Venezia	39–43	NA	73	Italy	NA	Europe	Animalia	Arthropoda	Insecta	Coleoptera	Chrysomelidae	Leptomona	Leptomona erythrocephala	NA	NA	Species Distribution/Range	NA	Species Distribution	NA	Observation Data	NA	Minor Data Source	No
AC87T8CF	english	Google Scholar	2017	Jacobs, Clemens; Zipf, Alexander	Completeness of citizen science biodiversity data from a volunteered geographic information perspective	Geo-spatial Information Science	3–13	1	20	United States of America	NA	North America	Animalia	Chordata	Aves	NA	NA	NA	NA	No	No	Data Quality/Comparison, Other	survey completeness	Species Distribution	NA	Observation Data	NA	Major Data Source	No
ACTL2PVP	english	Google Scholar	2023	Dimson, Monica; Gillespie, Thomas W	Who, where, when: Observer behavior influences spatial and temporal patterns of iNaturalist participation	Applied Geography	102916	NA	153	United States of America	Hawaii	North America	NA	NA	NA	NA	NA	NA	NA	No	No	Data Quality/Comparison, Other	observer behavior	Other, Descriptive	regression model	User Information, Observation Data	NA	Main Data Source	No
ACUN65RH	english	Google Scholar	2021	Vargas-Felipe, Manuel; Pellegrin, Luis; Guevara-Carrizales, Aldo A; López-Monroy, A Pastor; Escalante, Hugo Jair; Gonzalez-Fraga, Jose A	Desert bighorn sheep (Ovis canadensis) recognition from camera traps based on learned features	Ecological Informatics	101328	NA	64	NA	NA	North America	Animalia	Chordata	Mammalia, Aves	NA	NA	NA	NA	No	No	Other	Machine Learning	Other	species identification model	Imagery, Identification Data	NA	Major Data Source	No
ADPMRMTT	english	Google Scholar	2022	Cheng, Liangxue; Tong, Yijie; Zhao, Yuchen; Sun, Zhibin; Wang, Xinpu; Ma, Fangzhou; Bai, Ming	Study on the relationship between richness and morphological diversity of higher taxa in the darkling beetles (Coleoptera: Tenebrionidae)	Diversity	60	1	14	NA	NA	NA	Animalia	Arthropoda	Insecta	Coleoptera	Tenebrionidae	NA	NA	No	No	Biology/Behavior	NA	Image Analysis	NA	Imagery	NA	Minor Data Source	No
AEAET9WT	english	Google Scholar	2023	Hausdorf, Bernhard	Rapid increase in knowledge about the distribution of introduced predatory Testacella species (Gastropoda: Stylommatophora) in North America by community scientists	Biological Invasions	1–9	NA	NA	NA	NA	North America	Animalia	Mollusca	Gastropoda	Stylommatophora	Testacellidae	Testacella	NA	No	Yes	Species Distribution/Range	NA	Species Distribution	NA	Observation Data	NA	Major Data Source	No
AERXB7M2	english	Google Scholar	2020	Pavon, Daniel; Vela, Errol; Médail, Frédéric	Are Mediterranean trees well known?“Juniperus turbinata”(Cupressaceae), a common but misunderstood taxon/Les arbres de Méditerranée sont-ils bien connus?«Juniperus turbinata»(Cupressaceae), un taxon commun mais incompris	ecologia mediterranea	77–104	2	46	NA	NA	Europe	Plantae	Tracheophyta	Pinopsida	Pinales	Cupressaceae	Juniperus	Juniperus turbinata	Yes	No	Species Distribution/Range	NA	Species Distribution	NA	Observation Data	NA	Minor Data Source	No
AFTKGWR6	english	Google Scholar	2017	Ducarme, Frédéric	Revision of the geographic range of Actinopyga capillata Rowe & Massin 2006 (Echinodermata: Holothuroidea)	SPC Beche-de-mer Information Bulletin	92–94	NA	37	NA	NA	Indian Ocean, Pacific Ocean	Animalia	Echinodermata	Holothuroidea	Holothuriida	Holothuriidae	Actinopyga	Actinopyga capillata	No	No	Species Distribution/Range	NA	Species Distribution	NA	Observation Data	NA	Major Data Source	No
AG6BEP6R	english	Google Scholar	2020	Zhuang, Peiqin; Wang, Yali; Qiao, Yu	Wildfish++: A comprehensive fish benchmark for multimedia research	IEEE Transactions on Multimedia	3603–3617	NA	23	NA	NA	NA	Animalia	Chordata	Actinopterygii	NA	NA	NA	NA	NA	NA	Other	computer science machine learning	Other, Image Analysis	machine learning models	Imagery	NA	Minor Data Source	NA
AGP4LLXY	english	Google Scholar	2019	KELLEY, JOHN MICHAEL	Eragrostis superba (Poaceae) new to the flora of Louisiana	Phytoneuron	1–2	NA	60	United States of America	Louisiana	North America	Plantae	Tracheophyta	Liliopsida	Poales	Poaceae	Eragrostis	Eragrostis superba	No	Yes	Species Distribution/Range	NA	Species Distribution, Descriptive	NA	Observation Data	NA	Minor Data Source	No
AHDPGULX	english	Google Scholar	2022	Manning, John; Ebrahim, Ismail	Flame-lilies and Christmas Bells: The genera Gloriosa L. and Sandersonia Hook.(Colchicaceae: Colchiceae) in Southern Africa	South African Journal of Botany	976–995	NA	151	South Africa	NA	Africa	Plantae	Streptophyta	Equisetopsida	Liliales	Colchicaceae	Gloriosa	Gloriosa superba, Gloriosa modesta	No	No	Species Distribution/Range, Biology/Behavior	NA	Descriptive, Species Distribution	NA	Observation Data, Imagery	NA	Minor Data Source	No
AI2KC3N5	english	Google Scholar	2021	Ricca, Pia Maria Catherine; Cheung, Ho Chi Angola	Sighting of the rare jellyfish Anomalorhiza shawi Light, 1921 in a marine protected area of Hong Kong	Check List	701–707	2	17	People's Republic of China	Hong Kong	Asia	Animalia	Cnidaria	Scyphozoa	Rhizostomeae	Lychnorhizidae	Anomalorhiza	Anomalorhiza shawi	No	No	Species Distribution/Range	NA	Species Distribution	NA	Observation Data, other	identifications	Major Data Source	No
AI8LU5YI	english	Google Scholar	2022	Maddison, Wayne P; Ruiz, Gustavo RS; Ng, Paul YC; Vishnudas, Ettukandathil Haridas; Sudhikumar, Ambalaparambil V	Kelawakaju gen. nov., a new Asian lineage of marpissine jumping spiders (Araneae, Salticidae, Marpissina).	ZooKeys	NA	1130	NA	NA	NA	Asia	Animalia	Arthropoda	Arachnida	Araneae	Salticidae	Marpissa	NA	No	No	Species Discovery, Other	taxonomy	Descriptive	NA	Observation Data	NA	Minor Data Source	No
AJEG8PIX	english	Google Scholar	2022	Rosa, Rafael Masson; Salvador, Rodrigo Brincalepe; Teixeira, Larissa; Bornschein, Marcos Ricardo; Cavallari, Daniel Caracanhas	The Rapid Expansion of the Jumping Snail Ovachlamys fulgens in Brazil	Diversity	815	10	14	Brazil	NA	South America	Animalia	Mollusca	Gastropoda	Stylommatophora	Helicarionidae	Ovachlamys	Ovachlamys fulgens	No	Yes	Species Distribution/Range	NA	Species Distribution	NA	Observation Data	NA	Major Data Source	No
AKLIPTK9	english	Google Scholar	2021	de Lange, PJ; Wang, J	Lagenophora schmidiae (Asteraceae), a critically threatened new species from Aotearoa/New Zealand	Ukrainian Botanical Journal	319–326	5	78	New Zealand	NA	Oceania	Plantae	Tracheophyta	Magnoliopsida	Asterales	Asteraceae	Lagenophora	Lagenophora schmidiae	Yes	No	Species Distribution/Range, Data Quality/Comparison	NA	Descriptive	NA	Observation Data	NA	Minor Data Source	No
AKSNWPIC	english	Google Scholar	2020	Kitnya, Nyaton; Prabhudev, MV; Bhatta, Chet Prasad; Pham, Thai Hong; Nidup, Tshering; Megu, Karsing; Chakravorty, Jharna; Brockmann, Axel; Otis, GW	Geographical distribution of the giant honey bee Apislaboriosa Smith, 1871 (Hymenoptera, Apidae)	ZooKeys	67	NA	951	NA	NA	Asia	Animalia	Arthropoda	Insecta	Hymenoptera	Apidae	Apis	Apis laboriosa	No	No	Species Distribution/Range	NA	Species Distribution	NA	Imagery, Observation Data	NA	Minor Data Source	No
AKW4N8IX	english	Google Scholar	2023	Ray, Julie M; Sánchez-Martínez, Paola; Batista, Abel; Mulcahy, Daniel G; Sheehy III, Coleman M; Smith, Eric N; Pyron, R Alexander; Arteaga, Alejandro	A new species of Dipsas (Serpentes, Dipsadidae) from central Panama	ZooKeys	131	NA	1145	Panama	NA	Central America	Animalia	Chordata	Reptilia	Squamata	Colubridae, Dipsadinae	Dipsas	NA	No	No	Species Discovery, Species Distribution/Range	NA	Species Distribution	NA	Observation Data	NA	Minor Data Source	No
AKXA3TJ7	english	Google Scholar	2022	Hosni, Eslam M; Al-Khalaf, Areej A; Naguib, Randa M; Afify, Abdalrahman E; Abdalgawad, Ashraf A; Faltas, Ehab M; Hassan, Mohamed A; Mahmoud, Mohamed A; Naeem, Omar M; Hassan, Yossef M; others	Evaluation of Climate Change Impacts on the Global Distribution of the Calliphorid Fly Chrysomya albiceps Using GIS	Diversity	578	7	14	NA	NA	NA	Animalia	Arthropoda	Insecta	Diptera	Calliphoridae	Chrysomya	Chrysomya albiceps	No	No	Species Distribution/Range, Climate Change/Environmental Impact	NA	Species Distribution	NA	Observation Data	NA	Could Not Determine	No
AMDWK7MI	english	Google Scholar	2023	Xie, Liang; Yang, Yibo; Cai, Deng; He, Xiaofei	Neural collapse inspired attraction-repulsion-balanced loss for imbalanced learning	Neurocomputing	NA	NA	NA	NA	NA	NA	NA	NA	NA	NA	NA	NA	NA	No	No	Other	visual classification	Image Analysis	NA	Imagery	NA	Minor Data Source	No
AML8FFDX	english	Google Scholar	2023	Hou, Ruibing; Chang, Hong; Ma, Bingpeng; Shan, Shiguang; Chen, Xilin	Dual Compensation Residual Networks for Class Imbalanced Learning	IEEE Transactions on Pattern Analysis and Machine Intelligence	NA	NA	NA	NA	NA	NA	NA	NA	NA	NA	NA	NA	NA	No	No	Other	visual classification	Image Analysis	NA	Imagery	NA	Minor Data Source	No
AN97ZW7Q	english	Google Scholar	2019	Erickson, Richard A; Burt, Weston G	Additional information on a nonnative whiptail population (Aspidoscelis flagellicauda/sonorae complex) in suburban Orange County, California	Bulletin, Southern California Academy of Sciences	76–78	1	118	United States of America	Southern California	North America	Animalia	Chordata	Reptilia	Squamata	Teiidae	Aspidoscelis	Aspidoscelis flagellicauda x sonorae	No	Yes	Species Distribution/Range	NA	Descriptive	NA	Observation Data	NA	Minor Data Source	No
ANCCN7XX	english	Google Scholar	2022	Reynolds, John Warren	Bilingual checklist for conmmon Canadian earth worms (Annelida, Oligochaeta, Lumbricidae) (Annelida, Oliggochaeta, Lumbricidae)	Megadrilogica	NA	9	27	Canada	NA	North America	Animalia	Annelida	Clitellata	Crassiclitellata	Lumbricidae	NA	NA	No	No	Species Distribution/Range	NA	Descriptive	NA	Observation Data	NA	Main Data Source	No
ANFFQ7NY	english	Google Scholar	2020	Winchell, Kristin M; Schliep, Klaus P; Mahler, D Luke; Revell, Liam J	Phylogenetic signal and evolutionary correlates of urban tolerance in a widespread neotropical lizard clade	Evolution	1274–1288	7	74	NA	Caribbean	North America	Animalia	Chordata	Reptilia	NA	Anolidae	Anolis	NA	No	No	Biology/Behavior	NA	Image Analysis	NA	Observation Data, Imagery	NA	Main Data Source	No
ANLEAF7D	english	Google Scholar	2019	Jumbam, Blaise; Haelewaters, Danny; Koch, Rachel A; Dentinger, Bryn TM; Henkel, Terry W; Aime, M Catherine	A new and unusual species of Hericium (Basidiomycota: russulales, Hericiaceae) from the Dja Biosphere Reserve, Cameroon	Mycological Progress	1253–1262	10	18	Cameroon	NA	Africa	Fungi	Basidiomycota	Agaricomycetes	Russulales	Hericiaceae	Hericium	Hericium bembedjaense	No	No	Species Distribution/Range, Species Discovery	NA	Species Distribution	NA	Observation Data	NA	Minor Data Source	No
APED4IYA	english	Google Scholar	2022	Li, Mengke; Cheung, Yiu-ming; Hu, Zhikai	Key Point Sensitive Loss for Long-tailed Visual Recognition	IEEE Transactions on Pattern Analysis and Machine Intelligence	NA	NA	NA	NA	NA	NA	NA	NA	NA	NA	NA	NA	NA	No	No	Other	visual classification	Image Analysis	NA	Imagery	NA	Major Data Source	No
APM57IBN	english	Google Scholar	2022	Aengals, R; Ganesh, SR	Distribution of the Green Forest Lizard Calotes calotes (Linnaeus, 1758)(Squamata: Agamidae) in India	Asian Journal of Conservation Biology	169–175	2	11	India	NA	Asia	Animalia	Chordata	Reptilia	Squamata	Agamidae	Calotes	Calotes calotes	No	No	Species Distribution/Range	NA	Species Distribution	NA	Observation Data	NA	Minor Data Source	No
APWZKTMP	spanish	Google Scholar	2020	Ricarte, Antonio; Fidalgo, Piluca Álvarez; Fidalgo, Marián Álvarez	Distribución actualizada y fenología de Trichopoda pennipes (Fabricius, 1781)(Diptera: Tachinidae) en la Península Ibérica	Graellsia	e116–e116	2	76	Spain	Alicante	Europe	Animalia	Arthropoda	Insecta	Diptera	Tachinidae	Trichopoda	Trichopoda pennipes	No	Yes	Species Distribution/Range	NA	Species Distribution	NA	Observation Data	NA	Minor Data Source	No
AQ9G6P5M	english	Google Scholar	2020	Efimov, Petr G	Orchids of Russia: annotated checklist and geographic distribution	Nature Conservation Research	1–18	Suppl 1	5	Russia	NA	Europe	Plantae	Tracheophyta	Liliopsida	Asparagales	Orchidaceae	NA	NA	Yes	No	Species Distribution/Range	NA	Species Distribution, Descriptive	NA	Observation Data	NA	Minor Data Source	No
AQFW5VEQ	english	Google Scholar	2020	Marshall, Benjamin Michael; Vitt, Laurie J; Bernado, Pedro; Vogel, Gernot; Lotzkat, Sebastian; Franzen, Michael; Hallermann, Jakob; Sage, Richard D; Bush, Brian; Duarte, Marcelo Ribeiro; others	An inventory of online reptile images	Zootaxa	NA	NA	NA	NA	NA	global	Animalia	Chordata	Reptilia	NA	NA	NA	NA	No	No	Other	Image synthasis	Review, Descriptive	NA	Imagery	NA	Major Data Source	No
ARXP6RCB	english	Google Scholar	2020	Barreto-Martínez, Anibal J; Rojas-Morales, Julián A	A Clutch of the False Tree Coral, Rhinobothryum bovallii Anderson 1916 (Squamata: Colubridae), in the Colombian Caribbean	Reptiles & Amphibians	46–47	1	27	United States of America	Columbia	South America	Animalia	Chordata	Reptilia	Squamata	Colubridae	Rhinobothryum	Rhinobothryum bovalii	Yes	No	Species Distribution/Range	NA	Species Distribution	NA	Observation Data	NA	Minor Data Source	No
ASEDD7LB	english	Google Scholar	2020	Skejo, Josip; Deranja, Maks; Adži?, Karmela	Pygmy Hunchback of New Caledonia: Notredamia dora gen. n. et sp. n.–A new cladonotin (Caelifera: Tetrigidae) genus and species from Oceania	Entomological News	170–185	2	129	New Caledonia	NA	Oceania	Animalia	Arthropoda	Insecta	Orthoptera	Tetrigidae	Notredamia	Notredamia dora	No	No	Species Discovery, Biology/Behavior	NA	Descriptive	NA	Imagery	NA	Minor Data Source	No
ASGKRPMS	english	Google Scholar	2020	Novarini, Nicola; Iversen, Daniel Lebech Nässling	First records of the alien land planarian Diversibipalium multilineatum (Makino & Shirasawa, 1983) in Veneto and Trentino (North-East Italy)	Boll Museo Storia Nat Venezia	29–34	NA	71	Italy	north-east	Europe	Animalia	Platyhelminthes	Turbellaria	Tricladida	Geoplanidae	Diversibipalium	Diversibipalium multilineatum	No	Yes	Species Distribution/Range	NA	Descriptive	NA	Observation Data, Imagery	NA	Main Data Source	No
ASI2IC9A	english	Google Scholar	2021	Nastasi, Louis F; Deans, Andrew R	Catalogue of Rose Gall, Herb Gall, and Inquiline Gall Wasps (Hymenoptera: Cynipidae) of the United States, Canada and Mexico	Biodiversity Data Journal	NA	NA	9	Canada, Mexico, United States of America	NA	North America	Animalia	Arthropoda	Insecta	Hymenoptera	Cynipidae	NA	NA	No	No	Species Distribution/Range	NA	Descriptive	NA	Observation Data	NA	Minor Data Source	No
ATSCNRXH	english	Google Scholar	2020	Salvador, Rodrigo Brincalepe; Cavallari, Daniel Caracanhas	Taxonomy and distribution of enigmatic “helicoid” Polygyratia Gray, 1847 (Gastropoda, Stylommatophora)	Zoosystematics and Evolution	91–101	1	96	Brazil	Bahia State	South America	Animalia	Mollusca	Gastropoda	Stylommatophora	Scolodontidae	Polygratia	Polygratia polygratia	No	No	Species Distribution/Range	NA	Species Distribution	NA	Observation Data	NA	Minor Data Source	No
ATVVP4DH	english	Google Scholar	2023	Kolanowska, Marta; Michalska, Ewa	The effect of global warming on the Australian endemic orchid Cryptostylis leptochila and its pollinator	Plos one	e0280922	1	18	Australia	Eastern Highliands	Oceania	Plantae	Tracheophyta	Liliopsida	Asparagales	Orchidaceae	Cryptostylis	Cryptostylis leptochila	No	No	Species Distribution/Range	NA	Species Distribution	NA	Observation Data	NA	Minor Data Source	No
AUAUXM5M	english	Google Scholar	2023	Geurts, Ellyne M; Reynolds, John D; Starzomski, Brian M	Not all who wander are lost: Trail bias in community science	Plos one	e0287150	6	18	Canada	British Columbia	North America	NA	NA	NA	NA	NA	NA	NA	Yes	Yes	Data Quality/Comparison	NA	Population Measure	NA	Observation Data	NA	Main Data Source	No
AUEWPYMA	english	Google Scholar	2020	Haddad, Karim; Kalaentzis, Konstantinos; Demetriou, Jakovos	On track to becoming a cosmopolitan invasive species: First record of the box tree moth Cydalima perspectalis (Lepidoptera: Crambidae) in the African continent	Entomologia hellenica	27–32	2	29	NA	NA	Africa	Animalia	Arthropoda	Insecta	Lepidoptera	Crambidae	Cydalima	Cydalima perspectalis	No	Yes	Species Distribution/Range	NA	Species Distribution	NA	Observation Data	NA	Minor Data Source	No
AUSU9UH9	english	Google Scholar	2021	Battiston, Roberto; Castiglione, Elvira; Di Pietro, William; Lazzaretti, Stefano; Manti, Francesco; Sciberras, Arnold	A social beauty: distribution, ecology and conservation of Iris oratoria in the Central Mediterranean Region	Fragmenta entomologica	413–418	2	53	NA	Central Mediterranean	Europe	Animalia	Arthropoda	Insecta	Mantodea	Eremiaphilidae	Iris	Iris oratoria	No	No	Species Distribution/Range, Biodiversity/Population Assessment	NA	Species Distribution, Population Measure	NA	Observation Data	NA	Major Data Source	No
AVB9T3ML	english	Google Scholar	2021	Moore, Michael P	Larval habitats impose trait-dependent limits on the direction and rate of adult evolution in dragonflies	Biology Letters	20210023	5	17	NA	NA	North America	Animalia	Arthropoda	Insecta	Odonata	NA	NA	NA	No	No	Biology/Behavior	NA	Image Analysis	NA	Imagery	NA	Minor Data Source	No
AVSYRZ6A	english	Google Scholar	2021	Spiesman, Brian J; Gratton, Claudio; Hatfield, Richard G; Hsu, William H; Jepsen, Sarina; McCornack, Brian; Patel, Krushi; Wang, Guanghui	Assessing the potential for deep learning and computer vision to identify bumble bee species from images	Scientific reports	1–10	1	11	NA	NA	North America	Animalia	Arthropoda	Insecta	Hymenoptera	Apidae	Bombus	NA	NA	NA	Other	computer vision	Image Analysis	NA	Imagery	NA	Major Data Source	No
AW62YHAA	english	Google Scholar	2021	Gural-Sverlova, Nina; Egorov, Roman; Kruglova, ?; Kovalevich, Natalia; Gural, Roman	Introduced land snail Cepaea nemoralis (Gastropoda: Helicidae) in Eastern Europe: spreading history and the shell colouration variability	Malacologica Bohemoslovaca	75-91	NA	20	NA	NA	Europe	Animalia	Mollusca	Gastropoda	Stylommatophora	Helicidae	Cepaea	Cepaea nemoralis	NA	Yes	Species Distribution/Range, Biology/Behavior	NA	Species Distribution, Image Analysis	NA	Observation Data, Imagery	NA	Major Data Source	No
AWDAA2PJ	english	Google Scholar	2021	Esina, Irina G; Khapugin, Anatoliy A; Esin, Mikhail N; Sinichkina, Anna D; Silaeva, Tatyana B	Additions to the flora of the Reublic of Mordovia, Russia	Contributii Botanice	NA	56	NA	Indonesia	Sumatra	Asia	Animalia	Chordata	Aves	Charadriiformes	Laridae	Hydroprogne	Hydroprogne caspia	No	No	Species Distribution/Range	NA	Species Distribution	NA	Observation Data	NA	Minor Data Source	No
AWGN2TV7	english	Google Scholar	2021	Spomer, Stephen M	A New Subspecies of Lon taxiles (WH Edwards, 1861)(Lepidoptera: Hesperiidae) from the Great Plains	The Journal of the Lepidopterists' Society	149–152	2	75	United States of America	Dakota	North America	Animalia	Arthropoda	Insecta	Lepidoptera	Hesperiidae	Lon	Lon taxiles	No	No	Species Distribution/Range	NA	Descriptive	NA	Observation Data	NA	Minor Data Source	No
AWH7DUYJ	english	Google Scholar	2022	Shimada, Megumi; Watanabe, Hiroki; Komine, Yukio; Kigawa, Rika; Sato, Yoshinori	New records of Ctenolepisma calvum (Ritter, 1910) (Sygentoma, Lepismatidae) from Japan	Biodiversity Data Journal	NA	NA	NA	NA	Global	NA	Animalia	Arthropoda	Insecta	Zygentoma	Lepismatidae	NA	NA	No	No	Species Distribution/Range	NA	Species Distribution	NA	Observation Data	NA	Minor Data Source	No
AWS64M2U	english	Google Scholar	2021	Allen, Kaitlin E; Greenbaum, Eli; Hime, Paul M; Tapondjou N, Walter P; Sterkhova, Viktoria V; Kusamba, Chifundera; Rödel, Mark-Oliver; Penner, Johannes; Peterson, A Townsend; Brown, Rafe M	Rivers, not refugia, drove diversification in arboreal, sub-Saharan African snakes	Ecology and Evolution	6133–6152	11	11	NA	West, Central	Africa	Animalia	Chordata	Reptilia	Squamata	Colubridae	Toxicodryas	Toxicodryas blandingii, Toxicodryas pulverulenta	No	No	Species Distribution/Range, Biology/Behavior	NA	Species Distribution	NA	Observation Data	NA	Major Data Source	No
AXVFYKSY	english	Google Scholar	2022	Liconti, Arianna; Pittman, Simon J; Rees, Sian E; Mieszkowska, Nova	Identifying conservation priorities for gorgonian forests in Italian coastal waters with multiple methods including citizen science and social media content analysis	Diversity and Distributions	1430–1444	7	28	Italy	NA	Europe	Animalia	Cnidaria	Anthozoa	NA	NA	NA	NA	No	No	Species Distribution/Range	NA	Descriptive	NA	Observation Data	NA	Major Data Source	No
AYH4RRC9	english	Google Scholar	2017	Johnson, Jim	The Spread of Libellula saturata (Flame Skimmer) Through Oregon and its Appearance in Washington	Argia	NA	2	29	United States of America	Oregon	North America	Animalia	Arthropoda	Insecta	Odonata	Libellulidae	Libellula	Libellula saturata	No	No	Species Distribution/Range	NA	Species Distribution	NA	Observation Data	NA	Minor Data Source	No
AYN34YFQ	english	Google Scholar	2021	Schneider, Adam C; Bickell, Jessica; Benton, Ben E; Collins, L Turner	Aphyllon ludovicianum (Orobanchaceae), newly reported in coastal Alabama and Florida, USA	Journal of the Botanical Research Institute of Texas	583–585	2	15	United States of America	Alabama, Florida	North America	Plantae	Tracheophyta	Magnoliopsida	Lamiales	Orobanchaceae	Aphyllon	Aphyllon ludovicianum	No	No	Species Distribution/Range	NA	Descriptive, Species Distribution	NA	Observation Data	NA	Minor Data Source	No
AZJELT6R	spanish	Google Scholar	2021	Álvarez Fidalgo, María Ángeles; Miralles Núñez, ADRIÀ; Cabanillas, DAVID; others	Lista preliminar de los odonatos (Insecta, Odonata) de las Lagunas de Ambroz, un espacio amenazado en el término municipal de Madrid (España)	Boletín de la Asociación española de Entomología	NA	NA	NA	Spain	Madrid	Europe	Animalia	Arthropoda	Insecta	Odonata	NA	NA	NA	Yes	No	Species Distribution/Range	NA	Descriptive	NA	Observation Data	NA	Could Not Determine	Yes
B2HDNTY9	english	Google Scholar	2020	Poulsen, Nikolaj Rauff; Rasmussen, Claus	Island bees: do wood nesting bees have better island dispersal abilities?	Apidologie	1006–1017	6	51	NA	NA	NA	Animalia	Arthropoda	Insecta	Hymenoptera	NA	NA	NA	NA	NA	Species Distribution/Range	NA	Species Distribution	NA	Observation Data	NA	Major Data Source	No
B3AAWC7U	english	Google Scholar	2022	Jiménez, Aldo Alfonso Zavala	First records of Yellowbar King Angelfish, Pomacanthus maculosus (Forsskål, 1775)(Perciformes, Pomacanthidae), in the Tropical Eastern Pacific	Check List	281–284	2	18	Mexico	Los Arcos de Mismaloya	North America	Animalia	Chordata	Actinopterygii	Acanthuriformes	Pomacanthidae	Pomacanthus	Pomacanthus maculosus	No	No	Species Distribution/Range	NA	Descriptive	NA	Observation Data	NA	Major Data Source	No
B3HI52UN	english	Google Scholar	2019	Cobb, Neil S; Gall, Lawrence F; Zaspel, Jennifer M; Dowdy, Nicolas J; McCabe, Lindsie M; Kawahara, Akito Y	Assessment of North American arthropod collections: Prospects and challenges for addressing biodiversity research	PeerJ	e8086	NA	7	United States of America	NA	North America	Animalia	Arthropoda	NA	NA	NA	NA	NA	No	No	Data Quality/Comparison, Species Distribution/Range, Biodiversity/Population Assessment	NA	Species Distribution, Review	NA	Observation Data	NA	Minor Data Source	No
B3LIFG62	english	Google Scholar	2019	Skarlatidou, Artemis; Hamilton, Alexandra; Vitos, Michalis; Haklay, Muki	What do volunteers want from citizen science technologies? A systematic literature review and best practice guidelines	JCOM: Journal of Science Communication	NA	1	18	NA	NA	NA	NA	NA	NA	NA	NA	NA	NA	No	No	Education/Community Engagement	NA	Descriptive	NA	None or Could Not Determine	NA	Could Not Determine	No
B47FAZ9Q	spanish	Google Scholar	2016	González, Natacha; Gutiérrez, Pablo	¿Qué comen los meros en Chile?	La Chiricoca	NA	NA	NA	Chile	NA	South America	Animalia	Chordata	Aves	Passeriformes	Tyrannidae	Agriornis	NA	No	No	Biology/Behavior	NA	Descriptive	NA	Imagery	NA	Minor Data Source	No
B4GEHQ8T	english	Google Scholar	2023	Mei, Zhen; Ye, Peng; Ye, Hancheng; Li, Baopu; Guo, Jinyang; Chen, Tao; Ouyang, Wanli	Automatic Loss Function Search for Adversarial Unsupervised Domain Adaptation	IEEE Transactions on Circuits and Systems for Video Technology	NA	NA	NA	NA	NA	NA	NA	NA	NA	NA	NA	NA	NA	No	No	Other	visual classification	Image Analysis	NA	Imagery	NA	Minor Data Source	No
B4JQ4EZ9	english	Google Scholar	2021	Salvador, Rodrigo B; Reid, Amanda; Shepherd, Lara D; Macpherson, Diana; Tennyson, Alan JD	CSI–Cuttlefish Sepion Investigation: overview of cuttlebones found on Aotearoa New Zealand shores and analysis of predation and scavenging marks	New Zealand Journal of Marine and Freshwater Research	1–19	NA	NA	New Zealand	NA	Oceania	Animalia	Mollusca	Cephalopoda	Sepiida	Sepiidae	Ascarosepion, Sepia	Ascarosepion apama, Ascarosepion latimanus, Sepia grahami	NA	NA	Species Distribution/Range	NA	Species Distribution	NA	Observation Data	NA	Minor Data Source	No
B4SAP4A2	english	Google Scholar	2014	Bowser, Anne; Wiggins, Andrea; Shanley, Lea; Preece, Jennifer; Henderson, Sandra	Sharing data while protecting privacy in citizen science	interactions	70–73	1	21	NA	NA	NA	NA	NA	NA	NA	NA	NA	NA	No	No	Other	Legal privacy of citizen science users	Descriptive	NA	Other	Case Study	Main Data Source	Yes
B5VP2HSG	english	Google Scholar	2019	Mo, Matthew	Using citizen-science reports to document range expansion of the introduced Chinese Water Dragon (Physignathus cocincinus) in Hong Kong	Reptiles & Amphibians	128–131	2	26	People's Republic of China	Hong Kong	Asia	Animalia	Chordata	Reptilia	Squamata	Agamidae	Physignathus	Physignathus cocincinus	No	No	Species Distribution/Range	NA	Species Distribution	NA	Observation Data	NA	Minor Data Source	No
B6AA8WSB	english	Google Scholar	2022	Saldivar, Jo’lene A; Romero, Andrea N; Wilson Rankin, Erin E	Community science reveals high diversity of nectaring plants visited by painted lady butterflies (Lepidoptera: Nymphalidae) in California Sage Scrub	Environmental Entomology	1141–1149	6	51	United States of America	California	North America	Animalia	Arthropoda	Insecta	Lepidoptera	Nymphalidae	Vanessa	Vanessa cardui	No	No	Biology/Behavior	NA	Image Analysis	NA	Imagery	NA	Main Data Source	No
B6JR8Q2P	spanish	Google Scholar	2019	Svoboda, Harlan T	Sobre el reconocimiento de Passiflora hibiscifolia (Passifloraceae, sección Dysosmia)	Acta botánica mexicana	NA	126	NA	NA	NA	North America	Plantae	Tracheophyta	Magnoliopsida	Malpighiales	Passifloraceae	Passiflora	Passiflora ciliata	No	No	Species Distribution/Range, Data Quality/Comparison	NA	Species Distribution	NA	Observation Data, Imagery	NA	Major Data Source	No
B6NAHI8V	english	Google Scholar	2023	Nguyen, Tuan; Malina, Robert; Mokas, Ilias; Papakonstantinou, Antonis; Polyzos, Orestes; Vanhove, Maarten PM	WASP: the World Archives of Species Perception	Database	baad003	NA	2023	NA	NA	NA	NA	NA	NA	NA	NA	NA	NA	NA	NA	Education/Community Engagement	NA	Image Analysis	NA	Imagery	NA	Major Data Source	No
B7TKV3MU	english	Google Scholar	2020	Villalona, Eris; Ezray, Briana D; Laveaga, Erica; Agrawal, Anurag A; Ali, Jared G; Hines, Heather M	The role of toxic nectar secondary compounds in driving differential bumble bee preferences for milkweed flowers	Oecologia	619–630	NA	193	NA	NA	NA	Animalia	Arthropoda	Insecta	Hymenoptera	Apidae	Bombus	Bombus griseocollis	Yes	No	Biology/Behavior, Biodiversity/Population Assessment	NA	Species Distribution, Descriptive	NA	Observation Data, Imagery	NA	Major Data Source	No
B7YXQJMI	english	Google Scholar	2020	Cadena-Castaneda, Oscar J; Díaz, CARLOS JULIO ARANGO; Rodríguez, Nixon Oscar Parra; García, Alexander García	Studies on raspy crickets: New Triaenogryllacris species (Orthoptera: Gryllacrididae).	Zootaxa	zootaxa–4896	2	4896	Colombia	NA	South America	Animalia	Arthropoda	Insecta	Orthoptera	Gryllacrididae	Triaenogryllacris	Triaenogryllacris triaena, Triaenogryllacris diaena, Triaenogryllacris horaciotrianai	No	No	Species Distribution/Range, Species Discovery	NA	Species Distribution	NA	Observation Data	NA	Major Data Source	No
B9IANWQV	english	Google Scholar	2020	Dale, G; Hjertaas, Paula	First Saskatchewan Record of Western Green Hairstreak and Fifth Record of Ancilla Dotted Blue	Blue Jay	32–33	2	78	Canada	Saskatchewan	North America	Animalia	Arthropoda	Insecta	Lepidoptera	Lycaenidae	Callophrys	Callophrys affinis	No	No	Species Distribution/Range	NA	Descriptive	NA	Observation Data	NA	Major Data Source	No
B9KVMYPN	english	Google Scholar	2019	van der Heyden, Torsten	New data on the biology and distribution of Leptoglossus occidentalis Heidemann, 1910 (Hemiptera: Heteroptera: Coreidae: Coreinae: Anisoscelini).	Arquivos Entomolóxicos	31–32	21	NA	Morocco	NA	Europe, Africa	Animalia	Arthropoda	Insecta	Hemiptera	Coreidae	Leptoglossus	Leptoglossus occidentalis	No	Yes	Species Distribution/Range, Biology/Behavior	NA	Descriptive	NA	Observation Data	NA	Main Data Source	No
B9VCPCZI	english	Google Scholar	2020	Mohd Rameli, Nurul IA; Lappan, Susan; Bartlett, Thad Q; Ahmad, Siti K; Ruppert, Nadine	Are social media reports useful for assessing small ape occurrence? A pilot study from Peninsular Malaysia	American journal of primatology	e23112	3	82	Malaysia	Peninsular Malaysia	Asia	Animalia	Chordata	Mammalia	Primates	Hylobatidae	Hylobates, Symphalangus	Hylobates agilis, Hylobates lar, Symphalangus syndactylus	Yes	NA	Species Distribution/Range, Data Quality/Comparison	NA	Species Distribution	NA	Observation Data	NA	Major Data Source	Yes
BA5CY435	english	Google Scholar	2021	Kirchhoff, Casey; Callaghan, Corey T; Keith, David A; Indiarto, Dony; Taseski, Guy; Ooi, Mark KJ; Le Breton, Tom D; Mesaglio, Thomas; Kingsford, Richard T; Cornwell, William K	Rapidly mapping fire effects on biodiversity at a large-scale using citizen science	Science of the Total environment	142348	NA	755	Australia	NA	Oceania	NA	NA	NA	NA	NA	NA	NA	NA	NA	Climate Change/Environmental Impact, Biodiversity/Population Assessment	NA	Population Measure, Other	fire severity	Observation Data, Other	observation fields	Main Data Source	Yes
BA7XFCZ2	english	Google Scholar	2021	Ma, Liang; Mi, Chun-rong; Qu, Jia-peng; Ge, De-yan; Yang, Qi-sen; Wilcove, David S	Predicting range shifts of pikas (Mammalia, Ochotonidae) in China under scenarios incorporating land use change, climate change and dispersal limitations	Diversity and Distributions	2384–2396	12	27	People's Republic of China	Qinghai–Tibet plateau	Asia	Animalia	Chordata	Mammalia	Lagomorpha	Ochotonidae	Ochotona	NA	No	No	Species Distribution/Range, Climate Change/Environmental Impact	NA	Species Distribution	NA	Observation Data	NA	Major Data Source	No
BBLZPIVQ	english	Google Scholar	2022	Liedtke, H Christoph; Lyakurwa, John V; Lawson, Lucinda P; Menegon, Michele; Garrido-Priego, Marina; Mariaux, Jean; Ngalason, Wilirk; Channing, Alan; Owen, Nisha R; Bittencourt-Silva, Gabriela B; others	Thirty years of amphibian surveys in the Ukagurus Mountains of Tanzania reveal new species, yet others are in decline	African Journal of Herpetology	119–138	2	71	Tanzania	Ukagurus	Africa	Animalia	Chordata	Amphibia	NA	NA	NA	NA	Yes	No	Species Distribution/Range	NA	Species Distribution, Descriptive	NA	Observation Data	NA	Minor Data Source	No
BC7ZCDV3	english	Scopus	2021	Fanti, Fabrizio; Vitali, Francesco	Updated checklist of the Cantharidae, Lampyridae, and Lycidae of the Grand Duchy of Luxembourg (Coleoptera: Elateroidea)	Zootaxa	33 – 44	1	5047	Luxembourg	NA	Europe	Animalia	Arthropoda	Insecta	Coleoptera	Lycidae	Lopheros	Lopheros rubens	No	No	Species Distribution/Range	NA	Descriptive	NA	Observation Data	NA	Main Data Source	No
BCGCDEV3	english	Google Scholar	2022	Hill, David E; Abhijith, APC; Shenoy, Mohith; HM, Hemanth Kumar	Conversion of the egg nest to a brood nest by the female Brettus cingulatus (Araneae: Salticidae: Spartaeini)	Peckhamia	001-15	2	252	NA	NA	Asia	Animalia	Arthropoda	Arachnida	Araneae	Salticidae	Brettus	Brettus cingulatus	No	No	Species Distribution/Range	NA	Species Distribution	NA	Observation Data	NA	Minor Data Source	No
BD9I4Y8U	english	Google Scholar	2021	Di Cecco, Grace J; Barve, Vijay; Belitz, Michael W; Stucky, Brian J; Guralnick, Robert P; Hurlbert, Allen H	Observing the observers: how participants contribute data to iNaturalist and implications for biodiversity science	BioScience	1179–1188	11	71	NA	NA	NA	NA	NA	NA	NA	NA	NA	NA	No	No	Data Quality/Comparison	NA	Other	iNaturalist user behavior	Observation Data, Imagery, User Information, Identification Data	NA	Main Data Source	No
BDU2G5NI	english	Google Scholar	2021	Radig, Bernd; Bodesheim, Paul; Korsch, Dimitri; Denzler, Joachim; Haucke, Timm; Klasen, Morris; Steinhage, Volker	Automated Visual Large Scale Monitoring of Faunal Biodiversity	Pattern Recognition and Image Analysis	477–488	NA	31	NA	NA	NA	Animalia	NA	NA	NA	NA	NA	NA	NA	NA	Other	computer vision	Image Analysis	NA	Imagery	NA	Minor Data Source	No
BEJ49FFJ	english	Google Scholar	2020	Felix, Rob; Heller, Klaus-Gerhard; Odé, Baudewijn; Rebrina, Fran; Skejo, Josip	Island mysteries in the spotlight: Barbitistes kaltenbachi and Rhacocleis buchichii, the only bush-cricket species endemic to Croatia (Orthoptera, Tettigoniidae)	ZooKeys	25	NA	936	Croatia	NA	Europe	Animalia	Arthropoda	Insecta	Orthoptera	Tettigoniidae	Barbitistes	Barbitistes kaltenbachii, Barbitistes buchichii	Yes	No	Species Distribution/Range, Biodiversity/Population Assessment	NA	Descriptive, Species Distribution	NA	Observation Data	NA	Minor Data Source	No
BEQBM6UM	english	Google Scholar	2022	Kays, Roland; Lasky, Monica; Allen, Maximilian L; Dowler, Robert C; Hawkins, Melissa TR; Hope, Andrew G; Kohli, Brooks A; Mathis, Verity L; McLean, Bryan; Olson, Link E; others	Which mammals can be identified from camera traps and crowdsourced photographs?	Journal of Mammalogy	767–775	4	103	NA	NA	North America	Animalia	Chordata	Mammalia	NA	NA	NA	NA	No	No	Data Quality/Comparison	NA	Image Analysis	NA	Imagery	NA	Major Data Source	No
BEQEC3UM	english	Google Scholar	2018	Ryberg, Wade A; Lawing, A Michelle	Genetic consequences and management implications of climate change for the american alligator (Alligator mississippiensis)	American Alligators: Habitats, Behaviors, and Threats, eds S. Henke and C. Eversole	123–153	NA	NA	United States of America	NA	North America	Animalia	Chordata	Reptilia	Crocodylia	Alligatoridae	Alligator	Alligator mississippiensis	No	No	Species Distribution/Range, Biodiversity/Population Assessment, Biology/Behavior, Climate Change/Environmental Impact	NA	Descriptive, Species Distribution, Population Measure	NA	Observation Data	NA	Minor Data Source	No
BEVQ2VNF	english	Google Scholar	2019	Crewe, Tara L; Mitchell, Greg W; Larrivée, Maxim	Size of the Canadian breeding population of monarch butterflies is driven by factors acting during spring migration and recolonization	Frontiers in Ecology and Evolution	308	NA	7	Canada	Ontario	North America	Animalia	Arthropoda	Insecta	Lepidoptera	NA	NA	NA	Yes	No	Biology/Behavior	NA	Population Measure	NA	Observation Data	NA	Minor Data Source	No
BEZP5Q4K	english	Google Scholar	2023	Cui, Jiequan; Zhong, Zhisheng; Tian, Zhuotao; Liu, Shu; Yu, Bei; Jia, Jiaya	Generalized parametric contrastive learning	IEEE Transactions on Pattern Analysis and Machine Intelligence	NA	NA	NA	NA	NA	NA	NA	NA	NA	NA	NA	NA	NA	No	No	Other	visual classification	Image Analysis	NA	Imagery	NA	Minor Data Source	No
BFV8GK82	english	Google Scholar	2021	Hausdorf, Bernhard; Walther, Frank	A forgotten subspecies of the land snail species Arianta arbustorum from a Pleistocene refuge in the Western Alps	Journal of Molluscan Studies	eyab017	2	87	NA	NA	Europe	Animalia	Mollusca	Gastropoda	Stylommatophora	Helicidae	Arianta	Arianta arbustorum	No	No	Species Distribution/Range	NA	Species Distribution	NA	Observation Data	NA	Minor Data Source	No
BGDBIXAE	english	Google Scholar	2022	Bradford, Matt; Venz, Melanie; Bell, Karen L; Hogan, Luke; Smith, Geoffrey C; Eby, Peggy; Eyre, Teresa J; McKeown, Adam; Vanderduys, Eric; MacDonald, Stewart; others	The diet of a specialist nectarivore in Australia: The little red flying-fox (Pteropus scapulatus, Pteropodidae)	Austral Ecology	619–628	3	47	Australia	NA	Oceania	Animalia	Chordata	Mammalia	Chiroptera	Pteropodidae	Pteropus	Pteropus scapulatus	No	No	Biology/Behavior	NA	Image Analysis	NA	Imagery	NA	Minor Data Source	No
BGNBYPWV	english	Google Scholar	2020	Meza-Joya, Fabio Leonardo; Rojas-Morales, Julián Andrés; Ramos, Eliana	Predicting distributions of rare species: the case of the false coral snake Rhinobothryum bovallii (Serpentes: Colubridae)	Phyllomedusa: Journal of Herpetology	141–164	2	19	NA	NA	South America, North America	Animalia	Chordata	Reptilia	Squamata	Colubridae	Rhinobothryum	Rhinobothryum bovallii	Yes	No	Species Distribution/Range	NA	Species Distribution	NA	Observation Data, Imagery	NA	Minor Data Source	No
BGUI9ZYY	spanish	Google Scholar	2023	Juárez, Martín	Nuevos registros de Sacoila lanceolata (Orchidaceae, Spiranthinae) en el centro de Argentina	Lilloa	73–82	NA	NA	Argentina	Santa Fe	South America	Plantae	Streptophyta	Equisetopsida	Asparagales	Orchidaceae	Sacoila	Sacoila lanceolata	No	No	Species Distribution/Range	They used iNat to corroborate the absence of a species	Descriptive	NA	Observation Data	NA	Minor Data Source	No
BGYKHYZB	english	Google Scholar	2018	Tanner, RL	Predicting Phyllaplysia taylori (Anaspidea: Aplysiidae) presence in Northeastern Pacific estuaries to facilitate grazer community inclusion in eelgrass restoration	Estuarine, Coastal and Shelf Science	110–119	NA	214	United States of America	California	North America	Animalia	Mollusca	Gastropoda	NA	Aplysiidae	Phyllaplysia	Phyllaplysia taylori	Yes	No	Species Distribution/Range, Climate Change/Environmental Impact, Biology/Behavior	NA	Species Distribution	NA	Observation Data	NA	Minor Data Source	No
BH4HYWP9	english	Google Scholar	2023	Spear, Dian; van Wilgen, Nicola J; Rebelo, Anthony G; Botha, Judith M	Collating biodiversity occurrence data for conservation	Frontiers in Ecology and Evolution	1037282	NA	11	NA	NA	NA	NA	NA	NA	NA	NA	NA	NA	NA	NA	Other	Review, boidiversity data	Review	NA	None or Could Not Determine	NA	Major Data Source	No
BHGK94RF	english	Scopus	2021	Seregin, Alexey P.	Contribution to the "Atlas of the Russian Flora": Twelve local floras of European Russia	Biodiversity Data Journal	1 – 23	NA	9	Russia	NA	Europe	Plantae	NA	NA	NA	NA	NA	NA	No	No	Biodiversity/Population Assessment	NA	Population Measure	NA	Observation Data	NA	Main Data Source	No
BHYEN8BD	english	Google Scholar	2018	Heberling, J Mason; Isaac, Bonnie L	iN aturalist as a tool to expand the research value of museum specimens	Applications in Plant Sciences	e01193	11	6	NA	NA	NA	Plantae	NA	NA	NA	NA	NA	NA	No	No	Education/Community Engagement, Data Quality/Comparison	NA	Review	NA	None or Could Not Determine	NA	Could Not Determine	No
BIPHRJB7	english	Google Scholar	2021	Smith, Andrew BT	Two New Species of Phalangogonia Burmeister, 1844 (Coleoptera: Scarabaeidae: Rutelinae)	The Coleopterists Bulletin	259–265	1	75	Mexico	NA	North America	Animalia	Arthropoda	Insecta	Coleoptera	Scarabaeidae	Phalangogonia	Phalangogonia jamesonae	No	No	Species Distribution/Range	NA	Descriptive	NA	Observation Data	NA	Minor Data Source	No
BIZXIN88	english	Google Scholar	2020	Grattarola, Florencia; González, Andrés; Mai, Patricia; Cappuccio, Laura; Fagúndez-Pachón, César; Rossi, Florencia; de Mello, Franco Teixeira; Urtado, Lucía; Pincheira-Donoso, Daniel	Biodiversidata: A novel dataset for the vascular plant species diversity in Uruguay	Biodiversity Data Journal	NA	NA	8	Uruguay	NA	South America	Plantae	Tracheophyta	NA	NA	NA	NA	NA	NA	NA	Species Distribution/Range	NA	Descriptive, Species Distribution	NA	Observation Data	NA	Major Data Source	No
BJC65PLV	english	Google Scholar	2021	Palacio, Ruben Dario; Negret, Pablo Jose; Velásquez-Tibatá, Jorge; Jacobson, Andrew P	A data-driven geospatial workflow to map species distributions for conservation assessments	Diversity and Distributions	2559–2570	12	27	NA	NA	North America, South America	Animalia	Chordata	Aves	NA	NA	NA	NA	NA	NA	Species Distribution/Range, Data Quality/Comparison	NA	Species Distribution	NA	Observation Data	NA	Could Not Determine	No
BJF58743	english	Google Scholar	2023	Garrido-Priego, Marina; Aragonés, David; Liedtke, H Christoph; Whitworth, Andrew; Gomez-Mestre, Ivan	Remote sensing and citizen science to characterize the ecological niche of an endemic and endangered Costa Rican poison frog	Amphibia-Reptilia	227–242	2	44	Costa Rica	South Pacific	North America	Animalia	Chordata	Amphibia	Anura	Dendrobatidae	Phyllobates	Phyllobates vittatus	Yes	No	Species Distribution/Range	NA	Species Distribution	NA	Observation Data	NA	Major Data Source	Yes
BK6V2THI	english	Google Scholar	2022	DiBattista, Joseph D; Shalders, Tanika C; Reader, Sally; Hay, Amanda; Parkinson, Kerryn; Williams, Robert J; Stuart-Smith, Jemina; McGrouther, Mark	A comprehensive analysis of all known fishes from Sydney Harbour	Marine pollution bulletin	114239	NA	185	Australia	Sydney	Oceania	Animalia	Chordata	Actinopterygii	NA	NA	NA	NA	Yes	No	Species Distribution/Range	NA	Species Distribution	NA	Observation Data	NA	Major Data Source	Yes
BK85CVKH	english	Google Scholar	2018	Barthelemy, Christophe; Lelej, Arkady S; Loktionov, Valery M; others	A contribution to the Mutillidae (Hymenoptera) of Hong Kong	Zootaxa	230–242	2	4514	People's Republic of China	Hong Kong	Asia	Animalia	Arthropoda	Insecta	Hymenoptera	Mutillidae	NA	NA	No	No	Species Distribution/Range	NA	Species Distribution	NA	Observation Data	NA	Could Not Determine	Yes
BKEWF6IW	english	Google Scholar	2018	Zefferman, Emily P; McKinney, Michael L; Cianciolo, Thomas; Fritz, Bridgette I	Knoxville’s urban wilderness: Moving toward sustainable multifunctional management	Urban forestry & urban greening	357–366	NA	29	United States of America	Tennessee	North America	NA	NA	NA	NA	NA	NA	NA	Yes	Yes	Biodiversity/Population Assessment, Other	wildlife management	Species Distribution	NA	Observation Data	NA	Major Data Source	Yes
BKVWMZ9B	english	Google Scholar	2021	Bates, Amanda E; Primack, Richard B; Biggar, Brandy S; Bird, Tomas J; Clinton, Mary E; Command, Rylan J; Richards, Cerren; Shellard, Marc; Geraldi, Nathan R; Vergara, Valeria; others	Global COVID-19 lockdown highlights humans as both threats and custodians of the environment	Biological conservation	109175	NA	263	United States of America	NA	North America	NA	NA	NA	NA	NA	NA	NA	No	No	Data Quality/Comparison	NA	Descriptive	NA	User Information	NA	Minor Data Source	No
BL5GB9WK	english	Google Scholar	2022	Letardi, Agostino	Checklists of Italian Neuropterida (Insecta) through the last three decades	Revista Brasileira de Entomologia	NA	NA	66	Italy	NA	Europe	Animalia	Arthropoda	Insecta	Neuroptera	NA	NA	NA	No	No	Species Distribution/Range	NA	Descriptive	NA	Observation Data	NA	Could Not Determine	No
BLP36RMN	english	Google Scholar	2022	Roberts, Sophie May; Stuart-Fox, Devi; Medina, Iliana	The evolution of conspicuousness in frogs: When to signal toxicity?	Journal of Evolutionary Biology	1455–1464	11	35	NA	NA	NA	Animalia	Chordata	Amphibia	Anura	NA	NA	NA	No	No	Biology/Behavior	NA	Image Analysis	NA	Imagery	NA	Major Data Source	No
BN6NCQHC	english	Google Scholar	2020	Gorczak, Micha\l; Siedlecki, Igor; Blocka, Z; Cullen, Maria; Daniele, Inita; Fox, Howard; Harder, Christoffer; Kinnunen, Juha; Kochanowski, Micha\l; Krisai-Greilhuber, Irmgard; others	18th Congress of European Mycologists Bioblitz 2019–Naturalists Contribute to the Knowledge of Mycobiota and Lichenobiota of Bialowieza Primeval Forest	Acta Mycologica	NA	2	55	Poland	Bia?owie?a Primeval Forest	Europe	Fungi	NA	NA	NA	NA	NA	NA	NA	NA	Species Distribution/Range	NA	Descriptive	NA	Observation Data	NA	Main Data Source	Yes
BP5H4NID	english	Google Scholar	2020	Mazza, Giuseppe; Nerva, Luca; Strangi, Agostino; Mori, Emiliano; Chitarra, Walter; Carapezza, Attilio; Mei, Maurizio; Marianelli, Leonardo; Roversi, Pio F; Campanaro, Alessandro; others	Scent of jasmine attracts alien invaders and records on citizen science platforms: multiple introductions of the invasive Lacebug Corythauma ayyari (Drake, 1933)(Heteroptera: Tingidae) in Italy and the Mediterranean Basin	Insects	620	9	11	Italy	NA	Europe	Animalia	Arthropoda	Insecta	Hemiptera	Tingidae	Corythauma	Corythauma ayyari	NA	Yes	Species Distribution/Range, Biology/Behavior	NA	Descriptive, Image Analysis	NA	Observation Data, Imagery	NA	Major Data Source	NA
BPEW2ELV	english	Google Scholar	2020	Johnson, Brian Alan; Mader, André Derek; Dasgupta, Rajarshi; Kumar, Pankaj	Citizen science and invasive alien species: An analysis of citizen science initiatives using information and communications technology (ICT) to collect invasive alien species observations	Global Ecology and Conservation	e00812	NA	21	NA	NA	Global	NA	NA	NA	NA	NA	NA	NA	No	Yes	Data Quality/Comparison	NA	Descriptive, Review	NA	Observation Data, User Information	NA	Major Data Source	No
BPPHDKKA	english	Google Scholar	2021	Bauer, Tobias	Ant-eating twigs and stalks: the natural prey of Tmarus and Monaeses (Araneae: Thomisidae) in the Western Palaearctic, analysed by using online-accessible wildlife photography	Arachnologische Mitteilungen: Arachnology Letters	61–66	1	62	NA	Palearctic	Europe, Asia, Africa	Animalia	Arthropoda	Arachnida	Araneae	Thomisidae	Tmarus, Monaeses	NA	No	No	Biology/Behavior	NA	Image Analysis	NA	Imagery	NA	Major Data Source	No
BPQVGN7F	english	Scopus	2021	Johnson, Daniel P.; Stern, David B.; Crandall, Keith A.	The genus Creaserinus Hobbs, 1973 (Decapoda: Cambaridae) in Texas	Zootaxa	001 – 084	1	5017	United States of America	Texas	North America	Animalia	Arthropoda	Malacostraca	Decapoda	Cambaridae	Creaserinus	NA	No	No	Species Distribution/Range	NA	Descriptive	NA	Observation Data	NA	Minor Data Source	No
BPRXTNMV	english	Google Scholar	2021	Hausdorf, Bernhard; Solvery, Stephan	Introduction of the predatory land snail species Poiretia delesserti (Spiraxidae) in France	Malacologia	307–310	2	63	France	Southeastern France	Europe	Animalia	Mollusca	Gastropoda	Stylommatophora	Spiraxidae	Poiretia	Poiretia delesserti	No	Yes	Species Distribution/Range	NA	Descriptive	NA	Observation Data, Imagery	NA	Main Data Source	No
BPYNHQTE	english	Google Scholar	2022	Kulma, Martin; Molero-Baltanás, Rafael; Petrt?l, Miloslav; Patoka, Ji?í	Invasion of synanthropic silverfish continues: first established populations of Ctenolepisma calvum (Ritter, 1910) revealed in the Czech Republic.	BioInvasions Record	NA	1	11	Czech Republic	NA	Europe	Animalia	Arthropoda	Insecta	Zygentoma	Lepismatidae	Ctenolepisma	Ctenolepisma calvum	No	Yes	Species Distribution/Range	NA	Species Distribution	NA	Observation Data	NA	Minor Data Source	No
BPYRSWTI	english	Google Scholar	2023	Godwin, James C; Coleman, Andrew; Guyer, Craig	Distribution and status of the Alligator Snapping Turtle (Macrochelys temminckii) in Alabama	Southeastern Naturalist	109–125	sp12	22	United States of America	Alabama	North America	Animalia	Chordata	Reptilia	Testudines	Chelydridae	Macrochelys	Macrochelys temminckii	No	No	Species Distribution/Range	NA	Species Distribution	NA	Observation Data	NA	Minor Data Source	No
BQ7WIXLT	english	Google Scholar	2022	Yang, Lu; Jiang, He; Song, Qing; Guo, Jun	A survey on long-tailed visual recognition	International Journal of Computer Vision	1837–1872	7	130	NA	NA	NA	NA	NA	NA	NA	NA	NA	NA	No	No	Data Quality/Comparison	NA	Image Analysis	NA	Imagery	NA	Major Data Source	No
BQT3M7T9	english	Google Scholar	2022	Bronne, Louis; Delcourt, Johann	The snail Morlina glabra (Gastropoda: Oxychilidae), although previously unreported, is widespread throughout Belgium and at least present in the Netherlands and Luxembourg	Journal of Conchology	NA	3	44	Belgium, Netherlands, Luxembourg	NA	Europe	Animalia	Mollusca	Gastropoda	Stylommatophora	Oxychilidae	Oxychilus	NA	No	Yes	Species Distribution/Range	NA	Descriptive	NA	Observation Data	NA	Minor Data Source	No
BRB79U6L	english	Google Scholar	2020	Pintar, Matthew R; Keller, Jay L	First Record of Hydrophilus ensifer Brullé (Coleoptera: Hydrophilidae) in the Continental United States	The Coleopterists Bulletin	696–698	4	74	United States of America	NA	North America	Animalia	Arthropoda	Insecta	Coleoptera	Hydrophilidae	Hydrophilus	Hydrophilus ensifer	No	No	Species Distribution/Range	NA	Species Distribution, Descriptive	NA	Observation Data	NA	Minor Data Source	NA
BREN3UC6	english	Google Scholar	2021	Gerhart, Laci M; Jadallah, Christopher C; Angulo, Sarah S; Ira, Gregory C	Teaching an experiential field course via online participatory science projects: A COVID-19 case study of a UC California Naturalist course	Ecology and Evolution	3537–3550	8	11	United States of America	California	North America	NA	NA	NA	NA	NA	NA	NA	NA	NA	Education/Community Engagement	NA	Review	NA	User Information	NA	Main Data Source	Yes
BS7LRC2C	english	Google Scholar	2021	Duran, Mike	An annotated checklist of the amphibians and reptiles of North Padre Island, Texas, USA, with comparisons to adjacent barrier island and mainland herpetofauna	ZooKeys	119	NA	1073	United States of America	Texas	North America	Animalia	Chordata	Amphibia, Reptilia	NA	NA	NA	NA	Yes	Yes	Species Distribution/Range, Data Quality/Comparison, Biodiversity/Population Assessment	NA	Descriptive	NA	Observation Data	NA	Major Data Source	No
BSJC5X3B	english	Google Scholar	2023	Mathur, Manish; Mathur, Preet	Global distribution modelling of macrophomina phaseolina (tassi) goid: a comparative assessment using ensemble machine learning tools	Australasian Plant Pathology	1–19	NA	NA	NA	NA	NA	Fungi	Ascomycota	Dothideomycetes	Botryosphaeriales	Botryosphaeriaceae	Macrophomina	Macrophomina phaseolina	No	No	Species Distribution/Range	NA	Species Distribution	NA	Observation Data	NA	Minor Data Source	No
BT3NVGVW	english	Google Scholar	2022	Jasku\la, Radomir; Ganse, Alexander; Michalski, Marek; Kim, Wonwoong	Flat bark beetles vs. citizen science, episode III: filling the gaps in diversity and distribution of Cucujidae (Coleoptera) in the Korean Peninsula	Journal of Asia-Pacific Biodiversity	110–115	1	15	North Korea, South Korea	NA	Asia	Animalia	Arthropoda	Insecta	Coleoptera	Cucujidae	NA	NA	No	No	Species Distribution/Range, Data Quality/Comparison	NA	Species Distribution, Descriptive	NA	Observation Data	NA	Major Data Source	No
BT5DKEP4	english	Google Scholar	2018	Griffis-Kyle, Kerry L; Mougey, Krista; Vanlandeghem, Matt; Swain, Sharmistha; Drake, Joseph C	Comparison of climate vulnerability among desert herpetofauna	Biological Conservation	164–175	NA	225	United States of America	NA	North America	Animalia	Chordata	Reptilia, Amphibia	NA	NA	NA	NA	Yes	Yes	Climate Change/Environmental Impact, Species Distribution/Range	NA	Species Distribution	NA	Observation Data	NA	Major Data Source	No
BTGS9RHN	english	Google Scholar	2017	Palomino, Jenny; Muellerklein, Oliver C; Kelly, Maggi	A review of the emergent ecosystem of collaborative geospatial tools for addressing environmental challenges	Computers, Environment and Urban Systems	79–92	NA	65	NA	NA	global	NA	NA	NA	NA	NA	NA	NA	NA	NA	Other	geospatial tools	Review	NA	Other	functionality	Minor Data Source	No
BU79W82F	english	Google Scholar	2019	Creley, Carly M; Shilling, Fraser M; Muchlinski, Alan E	An ecological niche model to predict range expansion of the eastern gray squirrel in California	Bulletin, Southern California Academy of Sciences	58–70	1	118	United States of America	California	North America	Animalia	Chordata	Mammalia	Rodentia	Sciuridae	Sciurus	Sciurus carolinensis	No	Yes	Species Distribution/Range	NA	Species Distribution	NA	Observation Data	NA	Major Data Source	No
BUW8I97X	english	Google Scholar	2021	Zhu, Yanmin; Yeung, Chok Hang; Lam, Edmund Y	Digital holographic imaging and classification of microplastics using deep transfer learning	Applied Optics	A38–A47	4	60	NA	NA	NA	NA	NA	NA	NA	NA	NA	NA	No	No	Other	Image classification	Image Analysis	NA	Imagery	NA	Minor Data Source	No
BW7MBT34	english	Google Scholar	2023	Gratton, Elena M; McNeil Jr, Darin J; Grozinger, Christina M; Hines, Heather M	Local habitat type influences bumble bee pathogen loads and bee species distributions	Environmental Entomology	491–501	3	52	United States of America	Pennsylvania	North America	Animalia	Arthropoda	Insecta	Hymenoptera	Apidae	Bombus	NA	NA	NA	Data Quality/Comparison, Species Distribution/Range, Biodiversity/Population Assessment	NA	Descriptive, Species Distribution	NA	Identification Data, Observation Data	NA	Minor Data Source	No
BWFB7XAE	english	Google Scholar	2022	Velasco, Jacobo Reyes; Cox, Christian L; Jones, Jason Michael; Borja, Miguel; Campbell, Jonathan A	HOW MANY SPECIES OF RATTLESNAKES ARE THERE IN THE Crotalus durissus SPECIES GROUP (SERPENTES: CROTALIDAE)?	Revista Latinoamericana de Herpetología	43–55	1	5	Mexico	NA	North America	Animalia	Chordata	Reptilia	Squamata	Viperidae	Crotalus	Crotalus durissus	No	No	Species Distribution/Range	NA	Species Distribution	NA	Observation Data	NA	Minor Data Source	No
BWJEKUDN	english	Google Scholar	2023	Díaz, Alexis; Quispe-Torres, Andre; Tataje, Danae; Reynoso, Arturo; Hein, Lewis	Records of breeding activity in birds of the Lima Metropolitan Area, central coast of Peru, based on citizen science data	Revista del Museo Argentino de Ciencias Naturales nueva serie	97–120	1	25	Peru	Lima Metropolitan Area	South America	Animalia	Chordata	Aves	NA	NA	NA	NA	No	No	Biology/Behavior	NA	Descriptive, Image Analysis	NA	Observation Data, Imagery	NA	Major Data Source	Yes
BWY5Q2ZA	english	Google Scholar	2021	Pavia, Marco; Drovetski, Sergei V; Boano, Giovanni; Conway, Kevin W; Pellegrino, Irene; Voelker, Gary	Elevation of two subspecies of Dunnock Prunella modularis to species rank	Bulletin of the British Ornithologists’ Club	199–210	2	141	Portugal, Spain, France	NA	Europe	Animalia	Chordata	Aves	Passeriformes	Prunellidae	Prunella	Prunella modularis	No	No	Species Distribution/Range	NA	Descriptive	NA	Observation Data	NA	Minor Data Source	No
BX5KJN3T	english	Google Scholar	2022	Cranswick, Annabelle S; Constantine, Rochelle; Hendriks, Hannah; Carroll, Emma L	Social media and citizen science records are important for the management of rarely sighted whales	Ocean & Coastal Management	106271	NA	226	New Zealand	NA	Oceania	Animalia	Chordata	Mammalia	Artiodactyla	Balaenidae	Eubalaena	Eubalaena australis	Yes	No	Species Distribution/Range, Data Quality/Comparison	NA	Species Distribution, Descriptive	NA	Observation Data, Imagery	NA	Major Data Source	No
BYDSND2P	english	Google Scholar	2022	Steele, Laura Martinez; Okihiro, Mark S; Berlemont, Renaud; Dillon, Jesse G; Young, Kelly A; Hesami, Shohreh; Sommeran, Sean Van; Lowe, Christopher G	Carnobacterium maltaromaticum associated with meningoencephalitis and otitis in stranded common thresher sharks (Alopias vulpinus)	Veterinary Pathology	850–859	5	59	United States of America	California	North America	Animalia	Chordata	Elasmobranchii	Lamniformes	Alopiidae	Alopias	Alopias vulpinus	No	No	Species Distribution/Range	NA	Descriptive	NA	Observation Data	NA	Minor Data Source	No
BYHFIDU3	english	Google Scholar	2022	Xie, Yingying; Thammavong, Hanna T; Park, Daniel S	The ecological implications of intra-and inter-species variation in phenological sensitivity	New Phytologist	760–773	2	236	Canada, United States of America	NA	North America	Plantae, Animalia	Tracheophyta, Arthropoda	Magnoliopsida, Insecta	Caryophyllales, Hymenoptera	Montiaceae, Andrenidae	Claytonia, Andrena	Claytonia virginica, Andrena erigeniae	No	No	Species Distribution/Range, Biology/Behavior, Climate Change/Environmental Impact	NA	Species Distribution, Image Analysis	NA	Observation Data, Imagery	NA	Major Data Source	No
BYSJGRNX	english	Google Scholar	2023	Kopsco, Heather L; Gronemeyer, Peg; Mateus-Pinilla, Nohra; Smith, Rebecca L	Current and Future Habitat Suitability Models for Four Ticks of Medical Concern in Illinois, USA	Insects	213	3	14	United States of America	Illinois	North America	Animalia	Arthropoda	Arachnida	Ixodida	Ixodidae	NA	NA	No	No	Species Distribution/Range, Climate Change/Environmental Impact	NA	Species Distribution	NA	Observation Data	NA	Minor Data Source	No
BZHUQYDY	english	Google Scholar	2021	Hughes, Daniel F; Wylie, Daniel B	Reproductive Ecology of Rhinophrynus dorsalis (Anura: Rhinophrynidae) in México	Journal of Herpetology	298–309	3	55	Mexico	NA	North America	Animalia	Chordata	Amphibia	Anura	Rhinophrynidae	Rhinophrynus	Rhinophrynus dorsalis	No	No	Biology/Behavior, Data Quality/Comparison	NA	Descriptive	NA	Observation Data	NA	Minor Data Source	No
BZZ77UUS	english	Google Scholar	2021	Brown, Emma; Maynard, Brian	Field Botany in the Time of COVID-19	Arnoldia	2–6	4	78	United States of America	NA	North America	Plantae	NA	NA	NA	NA	NA	NA	No	No	Education/Community Engagement	NA	Other	Education Tool Review	Observation Data	NA	Main Data Source	Yes
C2HB55NG	english	Google Scholar	2021	Azevedo, Igor HF; Moraes, Pedro LR	An Intriguing New Species of Sanchezia (Acanthaceae) from Southeastern Peru	Systematic Botany	1080–1085	4	46	Peru, Bolivia	NA	South America	Plantae	Tracheophyta	Magnoliopsida	Lamiales	Acanthaceae	Sanchezia	NA	No	No	Species Distribution/Range, Biology/Behavior, Species Discovery	NA	Species Distribution, Image Analysis	NA	Observation Data	NA	Minor Data Source	No
C2MGL3YJ	english	Google Scholar	2021	Stork, Lise; Weber, Andreas; van den Herik, Jaap; Plaat, Aske; Verbeek, Fons; Wolstencroft, Katherine	Large-scale zero-shot learning in the wild: Classifying zoological illustrations	Ecological informatics	101222	NA	62	NA	NA	Global	Animalia	NA	NA	NA	NA	NA	NA	NA	NA	Other	Machine Learning	Other	zero-shot classification model	Imagery, Identification Data	NA	Major Data Source	Yes
C2P73UP4	english	Google Scholar	2023	Liebherr, JK; Liebhold, AM; Woo, B; Hajek, AE	Range expansion within the northern USA by the accidentally introduced Carabus granulatus Linnaeus, 1758 (Coleoptera: Carabidae)	BioInvasions Records	593–607	2	12	United States of America	NA	North America	Animalia	Arthropoda	Insecta	Coleoptera	Carabidae	Carabus	Carabus granulatus	No	Yes	Species Distribution/Range	NA	Species Distribution	NA	Observation Data	NA	Major Data Source	No
C2VWGRGQ	english	Google Scholar	2022	Jenrette, J; Liu, ZY-C; Chimote, P; Hastie, T; Fox, E; Ferretti, F	Shark detection and classification with machine learning	Ecological Informatics	101673	NA	69	NA	NA	NA	Animalia	Chordata	Elasmobranchii	NA	NA	NA	NA	No	No	Other	computer science/machine learning/classifier model	Image Analysis	computer science/machine learning/classifier model	Imagery	NA	Could Not Determine	No
C2YIGAWJ	english	Google Scholar	2022	Haines, Grant E	Intraspecific diversity of threespine stickleback (Gasterosteus aculeatus) populations in eastern Canada	Environmental Biology of Fishes	1–18	NA	NA	Canada	NA	North America	Animalia	Chordata	Actinopterygii	Perciformes	Gasterosteidae	Gasterosteus	Gasterosteus aculeatus	No	No	Biology/Behavior	NA	Image Analysis	NA	Imagery	NA	Minor Data Source	No
C3FMVZRX	english	Google Scholar	2021	Forister, ML; Halsch, CA; Nice, CC; Fordyce, JA; Dilts, TE; Oliver, JC; Prudic, KL; Shapiro, AM; Wilson, JK; Glassberg, J	Fewer butterflies seen by community scientists across the warming and drying landscapes of the American West	Science	1042–1045	6533	371	United States of America	NA	North America	Animalia	Arthropoda	Insecta	Lepidoptera	NA	NA	NA	NA	NA	Biodiversity/Population Assessment, Climate Change/Environmental Impact	NA	Population Measure	NA	Observation Data	NA	Major Data Source	No
C47MTEQA	english	Google Scholar	2018	Belitz, Michael W; Hendrick, Lillian K; Monfils, Michael J; Cuthrell, David L; Marshall, Christopher J; Kawahara, Akito Y; Cobb, Neil S; Zaspel, Jennifer M; Horton, Andrew M; Huber, Stacey L; others	Aggregated occurrence records of the federally endangered Poweshiek skipperling (Oarisma poweshiek)	Biodiversity data journal	NA	6	NA	United States of America, Canada	NA	North America	Animalia	Arthropoda	Insecta	Lepidoptera	Hesperiidae	Oarisma	Oarisma poweshiek	Yes	No	Species Distribution/Range, Biology/Behavior	NA	Descriptive	NA	Observation Data	NA	Minor Data Source	No
C47QWQNK	english	Google Scholar	2021	Appel, Cara L; Moriarty, Katie M; Matthews, Sean M; Green, David S; Anderson, Stacy; King, Evan; Yaeger, J Scott; Brown, Jeremy; Bortot, Claire; Bean, William T	North american porcupine distribution in the pacific northwest and evaluation of a non-invasive monitoring technique	Northwestern Naturalist	9–29	1	102	United States of America	NA	North America	Animalia	Chordata	Mammalia	Rodentia	Erethizontidae	Erethizon	Erethizon dorsatum	NA	NA	Species Distribution/Range	NA	Species Distribution	NA	Observation Data	NA	Minor Data Source	No
C4PJNPHR	english	Google Scholar	2021	Bhatta, Sijar; Khadka, Dipak; Pokharel, Gobinda Prasad; Kafle, Komal Raj; Dhamala, Man Kumar; Khawas, Badri Bahadur; Sapkota, Ramesh Prasad; Belant, Jerrold L	Range extension of the Melogale personata I. Geoffroy Saint-Hilaire, 1831 (Mustelidae) in Nepal	Check List	1451–1454	6	17	Nepal	Okhaldhunga	Asia	Animalia	Chordata	Mammalia	Carnivora	Mustelidae	Melogale	Melogale personata	Yes	No	Species Distribution/Range	NA	Species Distribution	NA	Observation Data, other	identifications	Major Data Source	No
C56V5EKK	english	Google Scholar	2021	Deepak, V; Lalronunga, Samuel; Lalhmingliani, Esther; Das, Abhijit; Narayanan, Surya; Das, Indraneil; Gower, David J	Phylogenetic relationships of xenodermid snakes (Squamata: Serpentes: Xenodermidae), with the description of a new genus	Vertebrate Zoology	747–762	NA	71	Malaysia	Borneo	Asia	Animalia	Chordata	Reptilia	Squamata	Xenodermidae	Paraxenodermus	Paraxenodermus borneensis	No	No	Species Distribution/Range, Biology/Behavior, Species Discovery	NA	Descriptive, Image Analysis	NA	Observation Data, Imagery	NA	Minor Data Source	No
C5BUQRQK	english	Google Scholar	2016	Fraser, Shannon; Bowman, EA; Gianopulos, Nikolas; Newcombe, George	Xanthoria parietina in the inland Pacific Northwest	North American Fungi	1–12	2	11	United States of America	Washington, Oregon, California	North America	Fungi	Ascomycota	Lecanoromycetes	Teloschistales	Teloschistaceae	Xanthoria	Xanthoria parietina	No	Yes	Species Distribution/Range	NA	Species Distribution	NA	Observation Data	NA	Major Data Source	Yes
C5Z5YLUE	english	Google Scholar	2021	de Lutio, Riccardo; Park, John Y; Watson, Kimberly A; D'Aronco, Stefano; Wegner, Jan D; Wieringa, Jan J; Tulig, Melissa; Pyle, Richard L; Gallaher, Timothy J; Brown, Gillian; others	The Herbarium 2021 Half–Earth Challenge Dataset and Machine Learning Competition	Frontiers in Plant Science	NA	NA	12	NA	NA	NA	NA	NA	NA	NA	NA	NA	NA	NA	NA	Data Quality/Comparison, Other	Machine Learning	Descriptive	NA	Observation Data, Identification Data, Imagery	NA	Major Data Source	No
C65UCZ6G	english	Google Scholar	2022	DEMETRIOU, Jakovos; KALAENTZIS, Konstantinos; KAZILAS, Christos; KUNZ, Gernot; MULLER, Burgert; MOSTOVSKI, Mike B; KOUTSOUKOS, Evangelos	An “alien” species on the loose: new records and updated distribution of the black soldier fly Hermetia illucens in the Western Palearctic	Bulletin of Insectology	125–130	1	75	NA	NA	Europe	Animalia	Arthropoda	Insecta	Diptera	Stratiomyidae	Hermetia	Hermetia illucens	No	Yes	Species Distribution/Range	NA	Descriptive, Species Distribution	NA	Observation Data	NA	Major Data Source	No
C66W6BYS	english	Google Scholar	2023	Toro-Cardona, Felipe A; Parra, Juan L; Rojas-Soto, Octavio R	Predicting daily activity time through ecological niche modelling and microclimatic data	Journal of Animal Ecology	925–935	4	92	Mexico, United States of America	NA	North America	Animalia	Chordata	Reptilia	Squamata	Helodermatidae	Heloderma	Heloderma suspectum	No	No	Species Distribution/Range, Biology/Behavior	NA	Species Distribution	NA	Observation Data	NA	Major Data Source	No
C6BTN4NV	english	Google Scholar	2021	Kolanowska, Marta; Michalska, Ewa; Konowalik, Kamil	The impact of global warming on the niches and pollinator availability of sexually deceptive orchid with a single pollen vector	Science of The Total Environment	148850	NA	795	Australia	NA	Oceania	Animalia, Plantae	Arthropoda, Tracheophyta	Insecta, Liliopsida	Hymenoptera, Asparagales	Formicidae, Orchidaceae	Myrmecia, Leporella	Myrmecia urens, Leporella fimbriata	NA	NA	Species Distribution/Range, Climate Change/Environmental Impact	NA	Species Distribution	NA	Observation Data	NA	Major Data Source	No
C6GQNVDT	english	Google Scholar	2022	Shin, Yucheol; Kim, Kyungmin; Groffen, Jordy; Woo, Donggul; Song, Euigeun; Borzee, Amael	Citizen science and roadkill trends in the Korean herpetofauna: The importance of spatially biased and unstandardized data	Frontiers in Ecology and Evolution	NA	NA	10	South Korea	NA	Asia	Animalia	Chordata	Reptilia, Amphibia	NA	NA	NA	NA	No	No	Species Distribution/Range, Climate Change/Environmental Impact	NA	Species Distribution, Descriptive	NA	Observation Data	NA	Main Data Source	Yes
C6N7EVVJ	english	Google Scholar	2022	Shimada, Megumi; Watanabe, Hiroki; Komine, Yukio; Kigawa, Rika; Sato, Yoshinori	New records of Ctenolepisma calvum (Ritter, 1910)(Zygentoma, Lepismatidae) from Japan	Biodiversity Data Journal	e90799	NA	10	Japan	NA	Asia	Animalia	Arthropoda	Insecta	Zygentoma	Lepismatidae	Ctenolepisma	Ctenolepisma calvum	No	Yes	Species Distribution/Range	NA	Species Distribution	NA	Observation Data	NA	Main Data Source	No
C7T56RQG	english	Google Scholar	2022	Niers, T; Stenkamp, J; Jakuschona, N; Bartoschek, T	MULTI-SENSOR FEEDER: AUTOMATED AND EASY-TO-USE BIRDS MONITORING TOOL FOR CITIZENS	The International Archives of Photogrammetry, Remote Sensing and Spatial Information Sciences	329–336	NA	48	Germany	NA	Europe	NA	NA	NA	NA	NA	NA	NA	No	No	Other	computer vision	Other	computer vision	Imagery	NA	Could Not Determine	No
C8JM2JXM	english	Google Scholar	2021	Cucco, Marco; Alessandria, Gianfranco; Bissacco, Marta; Carpegna, Franco; Fasola, Mauro; Gagliardi, Alessandra; Gola, Laura; Volponi, Stefano; Pellegrino, Irene	The spreading of the invasive sacred ibis in Italy	Scientific Reports	86	1	11	Italy	NA	Europe	Animalia	Chordata	Aves	Pelecaniformes	Threskiornithidae	Threskiornis	Threskiornis aethiopicus	NA	Yes	Species Distribution/Range	NA	Species Distribution	NA	Observation Data	NA	Minor Data Source	No
C8UXW7HU	english	Google Scholar	2021	Morais, Pedro; Afonso, Luís; Dias, Ester	Harnessing the power of social media to obtain biodiversity data about cetaceans in a poorly monitored area	Frontiers in Marine Science	765228	NA	8	Portugal	the Algarve	Europe	Animalia	Chordata	Mammalia	Artiodactyla	NA	NA	NA	No	No	Education/Community Engagement, Biodiversity/Population Assessment	NA	Population Measure, Species Distribution, Descriptive	NA	Observation Data	NA	Could Not Determine	No
C99C9N6N	english	Google Scholar	2021	James, David G	Western North American monarchs: Spiraling into oblivion or adapting to a changing environment?	Animal Migration	19–26	1	8	United States of America	California	North America	Animalia	Arthropoda	Insecta	Lepidoptera	Nymphalidae	Danaus	Danaus plexippus	Yes	No	Biology/Behavior, Climate Change/Environmental Impact	NA	Population Measure, Could Not Determine	NA	Observation Data	NA	Minor Data Source	No
C9IHAW46	english	Google Scholar	2022	Yu, Junwei; Shen, Yi; Liu, Nan; Pan, Quan	Frequency-Enhanced Channel-Spatial Attention Module for Grain Pests Classification	Agriculture	2046	12	12	NA	Global	NA	Animalia	Arthropoda	Insecta	NA	NA	NA	NA	No	Yes	Data Quality/Comparison	NA	Image Analysis	NA	Imagery	NA	Major Data Source	No
C9LLYNCL	spanish	Google Scholar	2022	Parra-Gómez, Antonio	Catálogo de los milpiés (Myriapoda: Diplopoda) de Chile	Revista Chilena de Entomología	NA	3	48	Chile	NA	South America	Animalia	Arthropoda	Diplopoda	NA	NA	NA	NA	No	Yes	Data Quality/Comparison	NA	Descriptive	NA	Observation Data, Identification Data	NA	Minor Data Source	No
CA458LT5	english	Google Scholar	2019	Borzée, Amaël; Baek, Hae Jun; Lee, Chang Hoon; Kim, Dong Yoon; Song, Jae-Young; Suh, Jae-Hwa; Jang, Yikweon; Min, Mi-Sook	Scientific publication of georeferenced molecular data as an adequate guide to delimit the range of Korean Hynobius salamanders through citizen science	Acta herpetologica	27–33	1	14	North Korea, South Korea	NA	Asia	Animalia	Chordata	Amphibia	Caudata	Hynobiidae	Hynobius	NA	No	No	Species Distribution/Range, Data Quality/Comparison	NA	Species Distribution	NA	Observation Data	NA	Major Data Source	No
CAB6LD8F	english	Google Scholar	2022	Eckerlin, Ralph P; Berends, Paige; Downing, Cassidy; Galbreath, Kurt E	The Roof Rat, Rattus rattus, in Virginia	Northeastern Naturalist	N40–N45	2	29	United States of America	Virginia	North America	Animalia	Chordata	Mammalia	Rodentia	Muridae	Rattus	Rattus rattus, Rattus norvegicus	No	Yes	Species Distribution/Range	NA	Species Distribution	NA	Observation Data	NA	Could Not Determine	No
CAEIWMAA	spanish	Google Scholar	2019	Lopez, Silvano; Sherwood, Danniella	Un registro de Bothrops asper (Serpentes: Viperidae) como presa de Brachypelma sp.(Araneae: Theraphosidae) en México	Bolet?n de la Asociación Herpetológica Espa	41–43	NA	NA	Mexico	NA	North America	Animalia	Chordata, Arthropoda	Reptilia, Arachnida	Squamata, Araneae	Viperidae, Theraphosidae	Bothrops, Brachypelma	Bothrops, Brachypelma asper	No	No	Biology/Behavior	NA	Descriptive	NA	Imagery, Observation Data	NA	Main Data Source	No
CAKM3XQ5	english	Google Scholar	2022	Arteaga, Alejandro; Quezada, Amanda; Vieira, Jose; Guayasamin, Juan M	Leaving no stone unturned: three additional new species of Atractus ground snakes (Serpentes, Colubridae) from Ecuador discovered using a biogeographical approach.	ZooKeys	NA	1121	NA	Ecuador	NA	South America	Animalia	Chordata	Reptilia	Squamata	Colubridae	Atractus	NA	No	No	Species Discovery, Data Quality/Comparison	NA	Descriptive	NA	Observation Data	NA	Minor Data Source	No
CAPQERSJ	english	Google Scholar	2019	Leong, Misha; Trautwein, Michelle	A citizen science approach to evaluating US cities for biotic homogenization	PeerJ	e6879	NA	7	United States of America	NA	North America	Animalia, Plantae	NA	NA	NA	NA	NA	NA	No	No	Biodiversity/Population Assessment, Species Distribution/Range	NA	Descriptive, Species Distribution	NA	Observation Data	NA	Main Data Source	No
CBET8ZTH	english	Scopus	2021	EISEMAN, CHARLES S.; LONSDALE, OWEN; VAN DER LINDEN, JOHN; FELDMAN, TRACY S.; PALMER, MICHAEL W.	Thirteen new species of Agromyzidae (Diptera) from the United States, with new host and distribution records for 32 additional species	Zootaxa	1 – 68	1	4931	United States of America	NA	North America	Animalia	Arthropoda	Insecta	Diptera	Agromyzidae	NA	NA	No	No	Species Distribution/Range, Biology/Behavior	NA	Descriptive, Image Analysis	NA	Observation Data, Imagery	NA	Major Data Source	No
CBNLMY4B	english	Google Scholar	2020	Harbert, Robert S; Baryiames, Alex A	cR acle: R tools for estimating climate from vegetation	Applications in Plant Sciences	e11322	2	8	NA	NA	North America	Plantae	NA	NA	NA	NA	NA	NA	NA	NA	Species Distribution/Range	NA	Species Distribution	NA	Observation Data	NA	Major Data Source	No
CBWG4TBI	english	Google Scholar	2022	Bhuiyan, Tanvir; Carney, Ryan M; Chellappan, Sriram	Artificial intelligence versus natural selection: Using computer vision techniques to classify bees and bee mimics	Iscience	104924	9	25	NA	NA	NA	Animalia	Arthropoda	Insecta	NA	NA	NA	NA	No	No	Other	Image Classification	Image Analysis	NA	Imagery	NA	Main Data Source	No
CCEKMDM2	english	Google Scholar	2019	West, Amanda M; Jarnevich, Catherine S; Young, Nicholas E; Fuller, Pam L	Evaluating potential distribution of high-risk aquatic invasive species in the water garden and aquarium trade at a global scale based on current established populations	Risk Analysis	1169–1191	5	39	NA	NA	NA	Animalia	Chordata	Mammalia	Anura	Bombinatoridae	Bombina	Bombina orientalis	Yes	No	Climate Change/Environmental Impact, Species Distribution/Range	NA	Species Distribution	NA	Observation Data	NA	Minor Data Source	No
CCPH5S5K	english	Google Scholar	2018	Nguyen, Thi Thanh Nhan; Le, Thi-Lan; Vu, Hai; Hoang, Van-Sam; Tran, Thanh-Hai	Crowdsourcing for botanical data collection towards to automatic plant identification: a review	Computers and Electronics in Agriculture	412–425	NA	155	NA	NA	NA	Plantae	NA	NA	NA	NA	NA	NA	No	No	Data Quality/Comparison	NA	Image Analysis, Review	NA	Imagery	NA	Main Data Source	No
CCQF7I2H	english	Google Scholar	2021	Barlow, Molly M; Johnson, Christopher N; McDowell, Matthew C; Fielding, Matthew W; Amin, Rahil J; Brewster, Rob	Species distribution models for conservation: identifying translocation sites for eastern quolls under climate change	Global Ecology and Conservation	e01735	NA	29	Australia	NA	Oceania	Animalia	Chordata	Mammalia	Dasyuromorphia	Dasyuridae	Dasyurus	Dasyurus viverrinus	Yes	No	Species Distribution/Range, Climate Change/Environmental Impact	NA	Species Distribution	NA	Observation Data	NA	Major Data Source	No
CCR6DXRT	english	Google Scholar	2021	Doherty, Jean-François; Filion, Antoine; Bennett, Jerusha; Bhattarai, Upendra Raj; Chai, Xuhong; de Angeli Dutra, Daniela; Donlon, Erica; Jorge, Fátima; Milotic, Marin; Park, Eunji; others	The people vs science: can passively crowdsourced internet data shed light on host–parasite interactions?	Parasitology	1313–1319	11	148	NA	NA	North America	Animalia	Nematomorpha	NA	NA	NA	NA	NA	NA	NA	Species Distribution/Range, Data Quality/Comparison, Biology/Behavior	NA	Descriptive, Species Distribution, Image Analysis	NA	Observation Data, Imagery	NA	Major Data Source	No
CDBV4EVP	english	Google Scholar	2023	Nicolau, Gary K; Edwards, Shelley	Diversity and Endemism of Southern African Gekkonids Linked with the Escarpment Has Implications for Conservation Priorities	Diversity	306	2	15	South Africa, Lesotho, Eswatini	NA	Africa	Animalia	Chordata	Reptilia	Squamata	Gekkonidae	NA	NA	NA	NA	Species Distribution/Range, Biodiversity/Population Assessment	NA	Species Distribution, Descriptive	NA	Observation Data	NA	Minor Data Source	No
CDL7WZE9	english	Google Scholar	2021	Moulin, Nicolas; Meurgey, François; Hugel, Sylvain	Mantodea from Eastern Caribbean Islands	Annales de la Société entomologique de France (NS)	235–257	NA	57	NA	Eastern Carribean	North America	Animalia	Arthropoda	Insecta	Mantodea	NA	NA	NA	No	No	Species Distribution/Range	NA	Descriptive	NA	Observation Data	NA	Minor Data Source	No
CDUZK2VM	english	Google Scholar	2021	Estrada, Alejandro; Ramírez-García, Enrique; Pérez-Hernández, Cisteil X	New Prey Records for Asilidae (Insecta, Diptera) in Mexico	Proceedings of the Entomological Society of Washington	673–680	3	123	Mexico	NA	North America	Animalia	Arthropoda	Insecta	Diptera	Asilidae	NA	NA	NA	NA	Biology/Behavior	NA	Descriptive	NA	Observation Data, Imagery	NA	Minor Data Source	No
CDZLSJMK	english	Google Scholar	2021	Verkhozina, Alla V; Biryukov, Roman Yu; Bogdanova, Elena S; Bondareva, Victoria V; Chernykh, Dmitry V; Dorofeev, Nikolay V; Dorofeyev, Vladimir I; Ebel, Alexandr L; Efimov, Petr G; Efremov, Andrey N; others	Findings to the flora of Russia and adjacent countries: New national and regional vascular plant records, 3	Botanica Pacifica: a journal of plant science and conservation	85–108	1	10	Russia, Kazakhstan	Siberia	Europe, Asia	Plantae	Tracheophyta	Magnoliopsida	Fabales, Lamiales	Fabaceae, Lamiaceae	Genista, Ballota	Genista tinctoria, Ballota nigra	No	No	Species Distribution/Range	NA	Species Distribution	NA	Observation Data	NA	Minor Data Source	No
CEFRUZRC	spanish	Google Scholar	2021	Guzmán-Torres, Mirely; Cano-Santana, Zenón	Actualización del listado de piojos (Insecta: Phthiraptera) de México: distribución, riqueza, grado de especificidad y pediculosis humana	Revista mexicana de biodiversidad	NA	NA	92	Mexico	NA	North America	Animalia	Arthropoda	Insecta	Psocodea	Pediculidae, Pthiridae	NA	NA	No	No	Species Distribution/Range, Biodiversity/Population Assessment, Biology/Behavior	NA	Descriptive	NA	Observation Data	NA	Minor Data Source	No
CEWYM8ED	english	Google Scholar	2021	Matassa, Catherine M; Hitchcock, Colleen B	Bioblitz Assessment of Rocky Intertidal Biodiversity within the Boston Harbor Islands National Recreation Area	Northeastern naturalist	200–234	sp9	25	United States of America	Boston Harbor Islands	North America	NA	NA	NA	NA	NA	NA	NA	NA	NA	Biodiversity/Population Assessment, Education/Community Engagement, Species Distribution/Range	NA	Descriptive, Population Measure	NA	Observation Data	NA	Main Data Source	Yes
CG6NBMPG	english	Google Scholar	2022	Ekström, Björn	Trace data visualisation enquiry: a methodological coupling for studying information practices in relation to information systems	Journal of Documentation	141–159	7	78	Sweden	Abisko	Europe	NA	NA	NA	NA	NA	NA	NA	No	No	Other	Visualize iNaturalist data to inform interview questions	Descriptive, Species Distribution	NA	Observation Data	NA	Major Data Source	No
CGGMKUEF	english	Google Scholar	2020	García, Álvaro López; De Lucas, Jesus Marco; Antonacci, Marica; Zu Castell, Wolfgang; David, Mario; Hardt, Marcus; Iglesias, Lara Lloret; Moltó, Germán; Plociennik, Marcin; Tran, Viet; others	A cloud-based framework for machine learning workloads and applications	IEEE access	18681–18692	NA	8	NA	NA	NA	NA	NA	NA	NA	NA	NA	NA	No	No	Other	species classification model	Other	trained model with iNaturalist data	Observation Data, Identification Data	NA	Major Data Source	No
CGWURFYR	english	Google Scholar	2022	Liu, Ziwei; Miao, Zhongqi; Zhan, Xiaohang; Wang, Jiayun; Gong, Boqing; Stella, X Yu	Open Long-Tailed Recognition In A Dynamic World	IEEE Transactions on Pattern Analysis and Machine Intelligence	NA	NA	NA	NA	NA	NA	NA	NA	NA	NA	NA	NA	NA	No	No	Other	visual classification	Image Analysis	NA	None or Could Not Determine	NA	Could Not Determine	NA
CGX22QC4	english	Google Scholar	2022	Bot, Sander; Mengual, Ximo; van Steenis, Jeroen; Skevington, Jeffrey H	A new species of the genus Milesia Latreille (Diptera: Syrphidae) from Crete	European Journal of Taxonomy	110–125	NA	846	Greece	Crete	Europe	Animalia	Arthropoda	Insecta	Diptera	Syrphidae	Milesia	Milesia cretica	No	No	Species Distribution/Range	NA	Species Distribution	NA	Observation Data	NA	Minor Data Source	No
CH5HZU3U	english	Google Scholar	2019	Heraty, John; Derafshan, Hossein; Moghaddam, Mostafa	Review of the Philomidinae Ruschka (Hymenoptera: Chalci addoidea: Perilampidae), with description of three new species	Arthropod Systematics & Phylogeny	39–56	NA	77	NA	NA	global	Animalia	Arthropoda	Insecta	Hymenoptera	Perilampidae	Philomides	NA	No	No	Species Distribution/Range, Biology/Behavior	NA	Species Distribution, Descriptive	NA	Imagery	NA	Minor Data Source	No
CH99JNRI	english	Google Scholar	2021	Kiacz, Simon; Shackelford, Clifford E; Henehan, Anthony K; Brightsmith, Donald J	History, status, and productivity of the Red-crowned Amazon Amazona viridigenalis in the Lower Rio Grande Valley of Texas	Bird Conservation International	519–533	4	31	United States of America	Lower Rio Grande Valley, Texas	North America	Animalia	Chordata	Aves	Psittaciformes	Psittacidae	Amazona	Amazona viridigenalis	Yes	No	Species Distribution/Range, Biology/Behavior	NA	Species Distribution, Image Analysis	NA	Observation Data, Imagery	NA	Minor Data Source	No
CHC64JFV	english	Google Scholar	2022	Bai, Defeng; Wan, Xinru; Zhang, Li; Campos-Arceiz, Ahimsa; Wei, Fuwen; Zhang, Zhibin	The recent Asian elephant range expansion in Yunnan, China, is associated with climate change and enforced protection efforts in human-dominated landscapes	Frontiers in Ecology and Evolution	889077	NA	10	People's Republic of China	Yunnan	Asia	Animalia	Chordata	Mammalia	Proboscidea	Elephantidae	Elephas	Elephas maximus	Yes	No	Species Distribution/Range	NA	Species Distribution	NA	Observation Data	NA	Minor Data Source	No
CI2SPJHM	english	Google Scholar	2019	Coetzer, Willem; Eardley, Connal	Insights into 260 years of taxonomic research gained from the Catalogue of Afrotropical Bees	African invertebrates	291–318	2	60	NA	NA	Africa	Animalia	Arthropoda	Insecta	Hymenoptera	Apoidea	NA	NA	No	No	Species Distribution/Range, Biology/Behavior, Biodiversity/Population Assessment	NA	Descriptive, Review	NA	Observation Data	NA	Minor Data Source	No
CI7FG6ZM	english	Google Scholar	2023	Kizub, Igor V	AN UPDATE ON THE DISTRIBUTION OF THE INVASIVE WEEVIL PSEUDOCNEORHINUS OBESUS (ROELOFS, 1873)(COLEOPTERA: CURCULIONIDAE: ENTIMINAE) IN THE USA	Munis Entomology and Zoology	NA	1	18	United States of America	NA	North America	Animalia	Arthropoda	Insecta	Coleoptera	Curculionidae	Pseudocneorhinus	Pseudocneorhinus obesus	No	Yes	Species Distribution/Range	NA	Species Distribution	NA	Observation Data	NA	Main Data Source	No
CI7MJWHN	english	Google Scholar	2021	Panter, Connor T; Amar, Arjun	Sex and age differences in the diet of the Eurasian Sparrowhawk (Accipiter nisus) using web-sourced photographs: exploring the feasibility of a new citizen science approach	Ibis	928–947	3	163	United Kingdom	NA	Europe	Animalia	Chordata	Aves	Accipitriformes	Accipitridae	Accipiter	Accipiter nisus	No	No	Biology/Behavior, Data Quality/Comparison	NA	Descriptive, Image Analysis, Species Distribution	NA	Imagery, Observation Data	NA	Minor Data Source	No
CIUUPFEF	english	Google Scholar	2020	Zhu, Youxiang; Li, Ruochen; Yang, Yin; Ye, Ning	Learning cascade attention for fine-grained image classification	Neural Networks	174–182	NA	122	NA	NA	NA	NA	NA	NA	NA	NA	NA	NA	NA	NA	Data Quality/Comparison	NA	Image Analysis, Descriptive	NA	Imagery	NA	Main Data Source	No
CJ2Z34HC	english	Google Scholar	2022	Park, Il-Kook; Borzée, Amaël; Park, Jaejin; Min, Seong-Hun; Zhang, Yong-Pu; Li, Shu-Ran; Park, Daesik	Past, present, and future predictions on the suitable habitat of the Slender racer (Orientocoluber spinalis) using species distribution models	Ecology and Evolution	e9169	8	12	NA	NA	Asia	Animalia	Chordata	Reptilia	Squamata	Colubridae	Orientocoluber	Orientocoluber spinalis	No	No	Species Distribution/Range	NA	Species Distribution	NA	Observation Data	NA	Major Data Source	No
CJ74Y47X	english	Google Scholar	2023	Hersch, Kaitlyn; Moore, Michael P	Ornamentation diversified faster than eco-morphology across Nearctic dragonflies	Biological Journal of the Linnean Society	70–78	1	139	NA	NA	North America	Animalia	Arthropoda	Insecta	Odonata	NA	NA	NA	NA	NA	Biology/Behavior	NA	Image Analysis	NA	Imagery	NA	Main Data Source	No
CJSFF8I2	english	Google Scholar	2020	FERENCA?, ROMAS; PETRAŠI?NAS, ANDRIUS	NEW DATA OF HORNED DUNG BEETLE (COPRIS LUNARIS (LINNAEUS, 1758), COLEOPTERA: SCARABAEIDAE)-RESULTS OF THE INSECT OF THE YEAR 2020 CAMPAIGN	Bulletin of the Lithuanian Entomological Society	NA	32	4	Lithuania	NA	Europe	Animalia	Arthropoda	Insecta	Coleoptera	Scarabaeidae	Copris	Copris lunaris	No	No	Species Distribution/Range	NA	Species Distribution	NA	Observation Data	NA	Minor Data Source	No
CKHY8ZYX	english	Google Scholar	2021	Von Raab-Straube, Eckhard; Raus, Thomas	Euro+ Med-Checklist Notulae, 13	Willdenowia	141–168	1	51	Russia	Lyubimovka	Asia	Plantae	Tracheophyta	Liliopsida	Alismatales	Hydrocharitaceae	Elodea	Elodea nuttallii	No	Yes	Species Distribution/Range	NA	Descriptive	NA	Observation Data	NA	Minor Data Source	No
CKMEQ2VU	english	Google Scholar	2023	Potticary, Ahva L; Otto, Hans W; McHugh, Joseph V; Moore, Allen J	Spatiotemporal variation in the competitive environment, with implications for how climate change may affect a species with parental care	Ecology and Evolution	e9972	4	13	United States of America, Canada	NA	North America	Animalia	Arthropoda	Insecta	Coleoptera	Silphidae	Nicrophorus	Nicrophorus orbicollis	NA	NA	Species Distribution/Range	NA	Species Distribution	NA	Observation Data	NA	Minor Data Source	No
CKQIBL7P	english	Google Scholar	2021	Homan, Dewald; du Preez, Johan A	Automated feature-specific tree species identification from natural images using deep semi-supervised learning	Ecological Informatics	101475	NA	66	NA	NA	North America	Plantae	Tracheophyta	NA	NA	NA	NA	NA	No	No	Other	Machine Learning	Image Analysis	NA	Imagery, Identification Data, User Information	NA	Main Data Source	Yes
CLADJVBT	english	Google Scholar	2020	Efremov, Andrey N; Grishina, Veronika S; Kislov, Dmitry E; Mesterházy, Attila; Toma, Cezary	The genus Hydrocharis L.(Hydrocharitaceae): distribution features and conservation status	Botanica Pacifica: a Journal of Plant Science and Conservation	83–94	2	9	NA	NA	Global	Plantae	Tracheophyta	Liliopsida	Alismatales	Hydrocharitaceae	Hydrocharis	NA	No	No	Species Distribution/Range, Biodiversity/Population Assessment	NA	Species Distribution, Population Measure	NA	Observation Data	NA	Major Data Source	No
CLNJPTGK	english	Google Scholar	2019	Early, John W	Establishment of the green lacewing Mallada basalis (Walker, 1853)(Neuroptera: Chrysopidae) on mainland New Zealand	Records of the Auckland Museum	81–86	NA	54	New Zealand	NA	Oceania	Animalia	Arthropoda	Insecta	Chrysopidae	Chrysopidae	Mallada	Mallada basalis	No	No	Species Distribution/Range	NA	Species Distribution, Descriptive	NA	Observation Data	NA	Major Data Source	No
CM2YEQ9C	english	Google Scholar	2023	Campbell, Neil; Peacock, Julie; Bacon, Karen L	A repeatable scoring system for assessing Smartphone applications ability to identify herbaceous plants	Plos one	e0283386	4	18	NA	NA	NA	Plantae	NA	NA	NA	NA	NA	NA	No	No	Data Quality/Comparison	NA	Image Analysis	NA	Identification Data	NA	Minor Data Source	No
CMLYWTU2	english	Google Scholar	2020	Cerretti, Pierfilippo; Badano, Davide; Gisondi, Silvia; Giudice, Giuseppe Lo; Pape, Thomas	The world woodlouse flies (Diptera, Rhinophoridae)	ZooKeys	1	NA	903	United States of America	NA	global	Animalia	Arthropoda	Insecta	Diptera	Rhinophoridae	NA	NA	No	No	Species Distribution/Range	NA	Descriptive	NA	Observation Data	NA	Minor Data Source	No
CNWY6FSF	english	Google Scholar	2021	Koen, Erin L; Newton, Erica J; Ellington, E Hance	Evaluating potential sources of invasive wild pigs in Ontario	Ecology and Evolution	14744–14757	21	11	Canada	Ontario	North America	Animalia	Chordata	Mammalia	Artiodactyla	Suidae	Sus	Sus scrofa	No	Yes	Species Distribution/Range, Other	invasion pathways	Species Distribution, Other	linear regression models	Observation Data	NA	Minor Data Source	No
CNYMIN4R	english	Google Scholar	2021	Stein, Rebekah A; Sheldon, Nathan D; Smith, Selena Y	Soil carbon isotope values and paleoprecipitation reconstruction	Paleoceanography and Paleoclimatology	e2020PA004158	4	36	United States of America	NA	North America	Plantae	Tracheophyta	Pinopsida, Magnoliopsida	Pinales, Malpighiales	Cupressaceae, Salicaceae	Thuja, Populus	Thuja occidentalis, Thuja plicata, Populus tremuloides	NA	NA	Climate Change/Environmental Impact, Other	Species exact location	Could Not Determine	NA	Observation Data	NA	Minor Data Source	No
CP32SQHI	english	Google Scholar	2020	Irga, Peter J; Dominici, Laura; Torpy, Fraser R	The mycological social network a way forward for conservation of fungal biodiversity	Environmental Conservation	243–250	4	47	NA	NA	NA	Fungi	NA	NA	NA	NA	NA	NA	No	No	Other	Platform Comparision	Descriptive	NA	None or Could Not Determine	NA	Minor Data Source	No
CP9QH8DW	english	Google Scholar	2020	Chvikov, V; Prylutskyi, O	Annotated checklist of Hygrophoraceae (Agaricales, Basidiomycota) in Ukraine	Mycology	NA	NA	2	Ukraine	NA	Europe	Fungi	Basidiomycota	Agaricomycetes	Agaricales	Hygrophoraceae	NA	NA	No	No	Species Distribution/Range	NA	Descriptive	NA	Observation Data	NA	Minor Data Source	No
CQ68EM6A	english	Google Scholar	2022	Yang, Anni; Rodriguez, Matthew; Yang, Di; Yang, Jue; Cheng, Wenwen; Cai, Changjie; Qiu, Han	Leveraging Machine Learning and Geo-Tagged Citizen Science Data to Disentangle the Factors of Avian Mortality Events at the Species Level	Remote Sensing	2369	10	14	United States of America, Mexico	NA	North America	Animalia	Chordata	Aves	NA	NA	NA	NA	No	No	Species Distribution/Range, Climate Change/Environmental Impact	NA	Species Distribution	NA	Observation Data	NA	Main Data Source	Yes
CQDATN2N	english	Google Scholar	2020	Song, Zhuqiu; Fu, Yongshuo H; Du, Yanjun; Li, Lin; Ouyang, Xuejun; Ye, Wanhui; Huang, Zhongliang	Flowering phenology of a widespread perennial herb shows contrasting responses to global warming between humid and non-humid regions	Functional Ecology	1870–1881	9	34	NA	NA	Asia, Oceania	Plantae	Tracheophyta	Liliopsida	Asparagales	Orchidaceae	Spiranthes	Spiranthes sinensis	Yes	No	Biology/Behavior, Species Distribution/Range	NA	Species Distribution, Population Measure	NA	Observation Data	NA	Minor Data Source	No
CQGJST32	english	Google Scholar	2022	Weerasena, Lakmali; Hunt, Nyssa; Bandara, Damitha; McKnight, Mark	Spatially explicit multi-objective mathematical model for invasive species management	Biological Invasions	1839–1862	6	24	United States of America	NA	North America	Plantae	NA	NA	Lamiales	Oleaceae	Ligustrum	Ligustrum sinense	No	Yes	Species Distribution/Range, Climate Change/Environmental Impact	NA	Species Distribution	NA	Observation Data	NA	Minor Data Source	No
CQLSNK45	english	Google Scholar	2023	Hidalgo-García, Jorge Arturo; Luna-Reyes, Roberto; Clause, Adam G; Carbajal-Márquez, Rubén Alonso; Sigala-Rodríguez, José Jesús; Muñoz-Alonso, Luis Antonio	Confirmation of the presence of the Striped Lizard Eater, Mastigodryas dorsalis (Bocourt, 1890)(Squamata, Colubridae), in Mexico	Check List	115–125	1	19	NA	NA	North America	Animalia	Chordata	Reptilia	Squamata	Colubridae	Mastigodryas	Mastigodryas dorsalis	NA	NA	Species Distribution/Range	NA	Species Distribution	NA	Observation Data	NA	Minor Data Source	No
CRNZL4SC	english	Google Scholar	2022	Li, Yonghua; Song, Tianjian; Lai, Yangjun; Huang, Yuxin; Fang, Lei; Chang, Jiang	Status, mechanism, suitable distribution areas and protection countermeasure of invasive species in the karst areas of Southwest China	Frontiers in Environmental Science	1371	NA	NA	People's Republic of China	Southwest China	Asia	Plantae	NA	NA	NA	NA	NA	NA	No	Yes	Other	Invasion history and impact	Review	NA	Observation Data	NA	Main Data Source	No
CSE9IZ48	english	Google Scholar	2021	Qiu, Tong; Aravena, Marie-Claire; Andrus, Robert; Ascoli, Davide; Bergeron, Yves; Berretti, Roberta; Bogdziewicz, Michal; Boivin, Thomas; Bonal, Raul; Caignard, Thomas; others	Is there tree senescence? The fecundity evidence	Proceedings of the National Academy of Sciences	e2106130118	34	118	NA	NA	NA	Plantae	Tracheophyta	Magnoliopsida	NA	NA	NA	NA	NA	NA	Biology/Behavior	NA	Other	fecundity analysis	Observation Data	NA	Main Data Source	Yes
CTGIRCBX	english	Google Scholar	2020	ATHA, DANIEL	First report of Aesculus flava (Sapindaceae) adventive in New York	Phytoneuron	1–2	NA	3	United States of America	New York	North America	Plantae	Tracheophyta	Magnoliopsida	Sapindales	Sapindaceae	Aesculus	Aesculus flava	No	Yes	Species Distribution/Range, Species Discovery	NA	Species Distribution, Descriptive	NA	Observation Data	NA	Minor Data Source	No
CTMWH9TE	english	Google Scholar	2023	Gordon, Mandi; Bontrager, David R; Watson, Jason E; Corbett, Terry; Crawford, Carla; Franklin, Carl J; Kirby, Bill; Munscher, Eric; Ricardez, Viviana; Tuggle, Arron	Using Local Ecological Knowledge to Document Distribution and Temporal Patterns of Macrochelys temminckii in Texas	Southeastern Naturalist	171–196	sp12	22	United States of America	Texas	North America	Animalia	Chordata	Reptilia	Testudines	Chelydridae	Macrochelys	Macrochelys temminckii	No	No	Species Distribution/Range	NA	Species Distribution	NA	Observation Data	NA	Minor Data Source	No
CTZA8XB3	english	Google Scholar	2019	NESOM, GUYL	TAXONOMY OF GRINDELIA LANCEOLATA SENSU LATO (ASTERACEAE)	Phytoneuron	001-22	NA	34	United States of America	NA	North America	Plantae	Tracheophyta	Magnoliopsida	Asterales	Asteraceae	Grindelia	Grindelia greenei	No	No	Species Distribution/Range	NA	Species Distribution	NA	Observation Data	NA	Minor Data Source	No
CU2EIAUN	spanish	Google Scholar	2021	de Juana, Fernando; de Marcos, Gabriel García; Escobés, Ruth; Monasterio, Yeray	HETERÓCEROS (LEPIDOPTERA) DE ÁLAVA (ESPAÑA)	Boletin de la Sociedad Entomologica Aragonesa	360-367	NA	68	Spain	Álava	Europe	Animalia	Arthropoda	Insecta	Lepidoptera	NA	NA	NA	No	No	Species Distribution/Range	NA	Descriptive	NA	Observation Data	NA	Could Not Determine	No
CUELA96D	english	Google Scholar	2017	Lucati, Federica; López-Baucells, Adrià	Chromatic disorders in bats: a review of pigmentation anomalies and the misuse of terms to describe them	Mammal Review	112–123	2	47	NA	NA	global	Animalia	Chordata	Mammalia	Chiroptera	NA	NA	NA	No	No	Other	Chromatic disorders	Species Distribution	NA	Observation Data, Imagery	NA	Minor Data Source	No
CV42PAQN	english	Google Scholar	2023	CONNORS, MATTHEW G; YEELES, PETER; LACH, LORI; RENTZ, DAVID CF	Revision of the genus Calofulcinia Giglio-Tos (Mantodea: Nanomantidae: Fulciniinae) in Australia	Zootaxa	333–361	3	5296	Australia	NA	Oceania	Animalia	Arthropoda	Insecta	Mantodea	Nanomantidae	Calofulcinia	NA	No	No	Species Distribution/Range	NA	Descriptive	NA	Observation Data	NA	Minor Data Source	No
CV4ILLM6	english	Google Scholar	2021	Asztalos, Marika; Ayaz, Dinçer; Bayrakc?, Yusuf; Afsar, Murat; Tok, Cemal Varol; Kindler, Carolin; Jablonski, Daniel; Fritz, Uwe	It takes two to tango–Phylogeography, taxonomy and hybridization in grass snakes and dice snakes (Serpentes: Natricidae: Natrix natrix, N. tessellata)	Vertebrate Zoology	813–834	NA	71	NA	NA	Europe	Animalia	Chordata	Reptilia	Squamata	Colubridae	Natrix	Natrix natrix, Natrix tessellata	No	No	Species Distribution/Range	NA	Species Distribution	NA	Observation Data	NA	Minor Data Source	No
CVMDYWJE	english	Google Scholar	2022	Menon, Tarun; Viswanathan, Ashwin; Manjunath Desai, Prabhakar TP; Dhanapal, K; Ramaswamy, Rajiv; Aggarwal, Mohit	Is the Black-breasted Weaver Ploceus benghalensis polytypic?	Indian Birds	174-178	6	17	NA	NA	Asia	Animalia	Chordata	Aves	Passeriformes	Ploceidae	Ploceus	Ploceus benghalensis	No	No	Species Distribution/Range, Biology/Behavior	NA	Species Distribution, Image Analysis	NA	Observation Data, Imagery	NA	Major Data Source	No
CVX3QYGD	english	Google Scholar	2023	Kalaentzis, Konstantinos; Kazilas, Christos; Strachinis, Ilias; Tzoras, Elias; Lymberakis, Petros	Alien Freshwater Turtles in Greece: Citizen Science Reveals the Hydra-Headed Issue of the Pet Turtle Trade	Diversity	691	5	15	Greece	NA	Europe	Animalia	Chordata	Reptilia	Testudines	NA	NA	NA	NA	Yes	Species Distribution/Range	NA	Species Distribution	NA	Observation Data	NA	Major Data Source	No
CWGGCYPG	english	Google Scholar	2022	Gamero-Mora, Edgar; Collins, Allen G; Boco, Sheldon Rey; Geson, Serafin Mendez; Morandini, André C; Wilson, Nerida	Revealing hidden diversity among upside-down jellyfishes (Cnidaria: Scyphozoa: Rhizostomeae: Cassiopea): distinct evidence allows the change of status of a neglected variety and the description of a new species	Invertebrate Systematics	63–89	1	36	Philippines	NA	Asia	Animalia	Cnidaria	Scyphozoa	Rhizostomeae	Cassiopeidae	Cassiopea	NA	No	No	Species Distribution/Range	NA	Species Distribution	NA	Observation Data	NA	Minor Data Source	No
CWHK3RWH	english	Google Scholar	2022	Marín-Gómez, Oscar H; Flores, Claudia Rodríguez; del Coro Arizmendi, María	Assessing ecological interactions in urban areas using citizen science data: Insights from hummingbird–plant meta-networks in a tropical megacity	Urban Forestry & Urban Greening	127658	NA	74	Mexico	NA	North America	Animalia	Chordata	Aves	Caprimulgiformes	Trochilidae	NA	NA	No	No	Biodiversity/Population Assessment, Biology/Behavior	NA	Population Measure, Image Analysis	NA	Observation Data, Imagery	NA	Major Data Source	No
CY64UIM5	english	Google Scholar	2021	Knyshov, Alexander; Hoang, Samantha; Weirauch, Christiane	Pretrained convolutional neural networks perform well in a challenging test case: identification of plant bugs (Hemiptera: Miridae) using a small number of training images	Insect Systematics and Diversity	3	2	5	United States of America	NA	North America	Animalia	Arthropoda	Insecta	Hemiptera	Miridae	Tuxedo	NA	No	No	Other	Method testing	Image Analysis	NA	Imagery	NA	Major Data Source	No
CZLNKSZR	english	Google Scholar	2021	Urquidi, Emily R; Putman, Breanna J	Quantifying southern Pacific rattlesnake (Crotalus oreganus helleri) hunting behavior through community Science	Diversity	349	8	13	United States of America	NA	North America	Animalia	Chordata	Reptilia	Squamata	Viperidae	Crotalus	Crotalus oreganus	No	No	Biology/Behavior	NA	Image Analysis	NA	Observation Data, Imagery	NA	Main Data Source	No
D2794UB7	english	Google Scholar	2021	Cambria, Vito Emanuele; Campagnaro, Thomas; Trentanovi, Giovanni; Testolin, Riccardo; Attorre, Fabio; Sitzia, Tommaso	Citizen science data to measure human use of green areas and forests in European cities	Forests	779	6	12	NA	NA	Europe	NA	NA	NA	NA	NA	NA	NA	NA	NA	Other	green space use/evaluation	Image Analysis, Descriptive, Other	predictors of green space use	Observation Data, Imagery, User Information	NA	Main Data Source	No
D2BNIJA3	english	Google Scholar	2022	Rose-Smyth, M; Askew, R; Stafford, P van B; Simon, M; Goss, G; Rozycki, R	A checklist of the hawkmoths (Lepidoptera: Sphingidae) of the Cayman Islands: with implications for the pollination of the ghost orchid Dendrophylax fawcettii Rolfe (Orchidaceae: Angraecinae) and consideration of bat predation	Insecta Mundi	NA	NA	NA	NA	Cayman Islands	North America	Animalia	Arthropoda	Insecta	Lepidoptera	Sphingidae	NA	NA	No	No	Species Distribution/Range	NA	Species Distribution	NA	Observation Data	NA	Minor Data Source	No
D2UIH7PX	english	Google Scholar	2019	Cannings, Robert Alexander; Ehlers, Tyson; Manweiler, Angela; Kohler, Todd; Hayes, Erik; Knopp, Denis	Promachus dimidiatus Curran (Diptera: Asilidae): a robber fly genus and species new to British Columbia	Journal of the Entomological Society of British Columbia	NA	NA	116	Canada	British Columbia	North America	Animalia	Arthropoda	Insecta	Diptera	Asilidae	Promachus	Promachus dimidiatus	Yes	No	Species Distribution/Range	NA	Species Distribution, Descriptive	NA	Observation Data	NA	Minor Data Source	No
D4VQDA8U	english	Google Scholar	2022	Querner, Pascal; Szucsich, Nikolaus; Landsberger, Bill; Erlacher, Sven; Trebicki, Lukasz; Grabowski, Micha\l; Brimblecombe, Peter	Identification and Spread of the Ghost Silverfish (Ctenolepisma calvum) among Museums and Homes in Europe	Insects	855	9	13	NA	NA	Europe	Animalia	Arthropoda	Insecta	Zygentoma	Lepismatidae	Ctenolepisma	Ctenolepisma calvum	No	Yes	Species Distribution/Range	NA	Species Distribution	NA	Observation Data, Imagery	NA	Major Data Source	No
D57IIGPM	english	Google Scholar	2022	Hauser, Sjon; Smits, Ton; David, Patrick	On the distribution of the species of the genus Hebius Thompson, 1913 (Squamata: Natricidae) in northern Thailand, including the description of a new species and a discussion on snake diversity of this region	Zootaxa	1–39	1	5116	Thailand	NA	Asia	Animalia	Chordata	Reptilia	Squamata	Colubridae	Hebius	NA	No	No	Species Distribution/Range	NA	Descriptive	NA	Observation Data	NA	Minor Data Source	No
D5J26M4N	english	Google Scholar	2021	Cokendolpher, James C; Lucio-Palacio, Cesar Raziel; Star?ga, Wojciech	Redescription and Natural History of the Mexican harvestman Diguetinus raptator Roewer, 1912 (Opiliones: Globipedidae), type species of the genus	Zootaxa	119133	1	4984	Mexico	NA	North America	Animalia	Arthropoda	Arachnida	Ophiliones	Globipedidae	Diguetinus	Diguetinus raptator	No	No	Species Distribution/Range	NA	Species Distribution	NA	Observation Data	NA	Major Data Source	No
D5YG4BJC	english	Google Scholar	2022	Barahona-Segovia, Rodrigo M; Puiggros, Andrés; Varela-Varela, Ricardo A; Valdés-Guzmán, Vicente; Ramírez-Cuadros, Andrés; Pañinao-Monsálvez, Laura	Updated catalog of the Chilean wedge-shaped beetles (Coleoptera: Ripiphoridae) with the first records of Macrosiagon flavipennis (LeConte) in Chile	Papéis Avulsos de Zoologia	NA	NA	62	Chile	NA	South America	Animalia	Arthropoda	Insecta	Coleoptera	Ripiphoridae	Macrosiagon	Macrosiagon flavipennis	No	No	Species Distribution/Range	NA	Descriptive	NA	Observation Data	NA	Minor Data Source	No
D7JREW3L	english	Google Scholar	2021	Crimmins, Theresa M; Posthumus, Erin; Schaffer, Sara; Prudic, Kathleen L	COVID-19 impacts on participation in large scale biodiversity-themed community science projects in the United States	Biological Conservation	109017	NA	256	United States of America	NA	North America	NA	NA	NA	NA	NA	NA	NA	No	No	Education/Community Engagement	NA	Descriptive	NA	Observation Data	NA	Major Data Source	No
D7KT8GBF	english	Google Scholar	2023	Ji, Ruyi; Li, Jiaying; Zhang, Libo; Liu, Jing; Wu, Yanjun	Dual Transformer with Multi-Grained Assembly for Fine-Grained Visual Classification	IEEE Transactions on Circuits and Systems for Video Technology	NA	NA	NA	NA	NA	NA	NA	NA	NA	NA	NA	NA	NA	No	No	Other	visual classification	Image Analysis	NA	Imagery	NA	Minor Data Source	No
D8XHIIEQ	english	Google Scholar	2022	Velásquez-Ortiz, Natalia; Hernández, Carolina; Cantillo-Barraza, Omar; Medina, Manuel; Medina-Alfonso, Mabel; Suescún-Carrero, Sandra; Muñoz, Marina; Vega, Laura; Castañeda, Sergio; Cruz-Saavedra, Lissa; others	Estimating the genetic structure of Triatoma dimidiata (Hemiptera: Reduviidae) and the transmission dynamics of Trypanosoma cruzi in Boyacá, eastern Colombia	PLoS Neglected Tropical Diseases	e0010534	7	16	Colombia	NA	South America	Animalia	Chordata	NA	NA	NA	NA	NA	No	No	Species Distribution/Range	NA	Species Distribution	NA	Observation Data	NA	Minor Data Source	No
D8YPHNDX	english	Google Scholar	2023	Davis, Hayden R; Nashriq, Izneil; Woytek, Kyra S; Wikramanayake, Shanelle A; Bauer, Aaron M; Karin, Benjamin R; Brennan, Ian G; Iskandar, Djoko T; Das, Indraneil	Genomic analysis of Bornean geckos (Gekkonidae: Cyrtodactylus) reveals need for updated taxonomy	Zoologica Scripta	NA	NA	NA	Malaysia	Borneo	Asia	Animalia	Chordata	Reptilia	Squamata	Gekkonidae	Cyrtodactylus	Cyrtodactylus consobrinus, Cyrtodactylus malayanus	No	No	Species Distribution/Range	NA	Species Distribution	NA	Observation Data	NA	Minor Data Source	No
DBMATCAF	english	Google Scholar	2022	Iporac, Lowell Andrew R; Hatt, Danielle C; Bally, Natalie K; Castro, Alicia; Cardet, Elizabeth; Mesidor, Remsly; Olszak, Samantha; Duran, Alain; Burkholder, Derek A; Collado-Vides, Ligia	Community-based monitoring reveals spatiotemporal variation of sargasso inundation levels and morphotype dominance across the Caribbean and South Florida	Aquatic Botany	103546	NA	182	United States of America, Mexico, The Bahamas	NA	North America	NA	Gyrista	Phaeophyceae	Fucales	Sargassaceae	Sargassum	Sargassum natans, Sargassum fluitans	No	No	Species Distribution/Range	NA	Species Distribution	NA	Observation Data	NA	Minor Data Source	No
DBS5VEU9	english	Google Scholar	2023	Klinger, Yves P; Eckstein, R Lutz; Kleinebecker, Till	iPhenology: Using open-access citizen science photos to track phenology at continental scale	Methods in Ecology and Evolution	NA	NA	NA	NA	NA	Europe	Plantae	Tracheophyta	Magnoliopsida	Fabales	Fabaceae	Lupinus	Lupinus polyphyllus	No	Yes	Species Distribution/Range, Biology/Behavior, Data Quality/Comparison	NA	Image Analysis, Species Distribution	NA	Observation Data, Imagery	NA	Major Data Source	No
DC3CHKWN	english	Google Scholar	2021	Cowan, Oliver S; Henry, Dominic AW; Little, Ian T	A big leap forward for Afrotheria conservation in South Africa: A new environmental screening tool ensures cryptic species of conservation concern are not overlooked during the environmental impact assessment process	Journal for Nature Conservation	126044	NA	63	South Africa	NA	Africa	Animalia	Chordata	Mammalia	NA	NA	NA	NA	Yes	No	Species Distribution/Range, Other	Method testing	Species Distribution	NA	Observation Data	NA	Minor Data Source	No
DC5R48MJ	english	Google Scholar	2022	Šev?íková, Hana; Ferisin, Giuliano; Malysheva, Ekaterina; Justo, Alfredo; Heilmann-Clausen, Jacob; Horak, Egon; Kalinina, Lyudmila; Kaygusuz, O?uzhan; Knudsen, Henning; Menolli Jr, Nelson; others	Pluteus insidiosus complex, four new species described and Pluteus reisneri resurrected	Journal of Fungi	623	6	8	NA	NA	NA	Fungi	Basidiomycota	Agaricomycetes	Agaricales	Pluteaceae	Pluteus	Pluteus insidiosus, Pluteus thomsonii	No	No	Biology/Behavior	NA	Descriptive	NA	Imagery	NA	Minor Data Source	No
DCS228SY	english	Google Scholar	2022	Koldasbayeva, Diana; Tregubova, Polina; Shadrin, Dmitrii; Gasanov, Mikhail; Pukalchik, Maria	Large-scale forecasting of Heracleum sosnowskyi habitat suitability under the climate change on publicly available data	Scientific reports	6128	1	12	Russia	NA	Europe	Plantae	NA	NA	NA	NA	NA	NA	No	No	Species Distribution/Range	NA	Species Distribution	NA	Observation Data	NA	Minor Data Source	No
DDBRGBFL	english	Google Scholar	2022	Himes, John G; Arteaga, Alejandro; Vera-Pérez, Luis Enrique; Enge, Kevin M	The geographic distribution of Atractus lehmanni (Boettger, 1898)(Serpentes, Colubridae, Dipsadinae) in Colombia, and clarification of its status and type locality in Ecuador	Check List	815–820	4	18	NA	NA	NA	NA	NA	NA	NA	NA	NA	NA	NA	NA	NA	NA	NA	NA	NA	NA	NA	NA
DE5U82VV	english	Google Scholar	2021	SPAIN, OF MAINLAND	OF THE CLEARWING MOTHS (LEPIDOPTERA, COSSOIDEA, SESIIDAE)	Boletin de la Sociedad Entomologica Aragonesa	289-305	NA	68	Spain	NA	Europe	Animalia	Arthropoda	Insecta	Lepidoptera	Sesiidae	NA	NA	NA	NA	Species Distribution/Range	NA	Species Distribution	NA	Observation Data	NA	Minor Data Source	No
DFDSY49A	english	Google Scholar	2021	Shepley, Andrew; Falzon, Greg; Lawson, Christopher; Meek, Paul; Kwan, Paul	U-infuse: democratization of customizable deep learning for object detection	Sensors	2611	8	21	Australia	NA	Oceania	Animalia	Chordata	Mammalia	Carnivora	Felidae	Felis	Felis catus	NA	Yes	Other	image classification	Image Analysis	NA	Imagery	NA	Major Data Source	No
DFQPLIS6	english	Google Scholar	2022	García Bravo, Antonio; Guzman Valqui, Betty Karina; Mendoza Merino, Jani Elisabet; Torres Guzmán, Cristóbal; Oliva Cruz, Segundo Manuel; Barboza Castillo, Elgar; Quiñones Rámirez, Jhon; Zabarburu Veneros, Jaime Luis; Venegas, Pablo Javier	Updating the distribution of Dicrodon guttulatum Duméril & Bibron, 1839 (Reptilia, Teiidae) with a disjunct population in the eastern slope of the Peruvian Andes	Check List	NA	NA	NA	Peru, Ecuador	NA	South America	Animalia	Chordata	Reptilia	Squamata	Teiidae	Dicrodon	Dicrodon guttulatum	No	No	Species Distribution/Range	NA	Descriptive	NA	Observation Data	NA	Minor Data Source	No
DFT5R4XT	spanish	Google Scholar	2018	Monge-Nájera, Julián	Mortalidad en carreteras de ecosistemas tropicales: revisión con recomendaciones para su mitigación e investigación futura.	Revista de Biología Tropical	722–739	2	66	NA	NA	NA	Animalia	Chordata	NA	NA	NA	NA	NA	Yes	No	Data Quality/Comparison, Other	Roadkills in tropical vs temperate regions	Review	NA	None or Could Not Determine	NA	Could Not Determine	Yes
DG9LSVBG	english	Google Scholar	2021	Young, Bruce E; Lee, Michael T; Frey, Mark; Barnes, Kris; Hopkins, Parker	Using citizen science observations to develop managed area watch lists	Natural Areas Journal	307–314	4	41	United States of America	NA	North America	Plantae	NA	NA	NA	NA	NA	NA	NA	Yes	Species Distribution/Range	NA	Species Distribution	NA	Observation Data	NA	Major Data Source	No
DGJFWFML	english	Science Direct	2023	Guan, Qingji; Li, Zhuangzhuang; Zhang, Jiayu; Huang, Yaping; Zhao, Yao	Joint representation and classifier learning for long-tailed image classification	Image and Vision Computing	104759	NA	137	NA	NA	NA	NA	NA	NA	NA	NA	NA	NA	No	No	Other	visual classification	Image Analysis	NA	Imagery	NA	Minor Data Source	No
DGNDAU9U	english	Google Scholar	2022	Wang, Ziwei; Rouard, Mathieu; Biswas, Manosh Kumar; Droc, Gaetan; Cui, Dongli; Roux, Nicolas; Baurens, Franc-Christophe; Ge, Xue-Jun; Schwarzacher, Trude; Heslop-Harrison, Pat; others	A chromosome-level reference genome of Ensete glaucum gives insight into diversity and chromosomal and repetitive sequence evolution in the Musaceae	GigaScience	giac027	NA	11	NA	NA	NA	Plantae	Tracheophyta	Liliopsida	Zingiberales	Musaceae	Ensete	Ensete glaucum	No	No	Biology/Behavior	NA	Descriptive	NA	Observation Data	NA	Major Data Source	No
DGSKGRZG	english	Google Scholar	2022	Fritz, Uwe; Ihlow, Flora	Citizen Science, taxonomy and grass snakes: iNaturalist helps to clarify variation of coloration and pattern in Natrix natrix subspecies	Vertebrate Zoology	533–549	NA	72	NA	NA	Europe	Animalia	Chordata	Reptilia	Squamata	Colubridae	Natrix	Natrix natrix	No	No	Biology/Behavior	NA	Image Analysis	NA	Imagery	NA	Main Data Source	No
DH6T64F6	english	Google Scholar	2017	Chandler, Mark; See, Linda; Copas, Kyle; Bonde, Astrid MZ; López, Bernat Claramunt; Danielsen, Finn; Legind, Jan Kristoffer; Masinde, Siro; Miller-Rushing, Abraham J; Newman, Greg; others	Contribution of citizen science towards international biodiversity monitoring	Biological conservation	280–294	NA	213	NA	NA	NA	NA	NA	NA	NA	NA	NA	NA	Yes	No	Education/Community Engagement, Other	citizen science	Species Distribution, Review	NA	Observation Data	NA	Major Data Source	Yes
DIM8XL6C	english	Google Scholar	2023	Neubauer, Dylan M; Lyons, Dean	Noteworthy Collection	Madroño	1–3	1	70	United States of America	California	North America	Plantae	Tracheophyta	Magnoliopsida	Fabales	Fabaceae	Astragalus	Astragalus agnicidus	Yes	No	Species Distribution/Range	NA	Descriptive	NA	Observation Data	NA	Main Data Source	No
DJ2IRXKJ	english	Google Scholar	2021	Zhang, Chuanyi; Wang, Qiong; Xie, Guosen; Wu, Qi; Shen, Fumin; Tang, Zhenmin	Robust learning from noisy web images via data purification for fine-grained recognition	IEEE Transactions on Multimedia	1198–1209	NA	24	NA	NA	Global	Animalia, Plantae	NA	NA	NA	NA	NA	NA	No	No	Data Quality/Comparison, Other	Method testing	Image Analysis	NA	Imagery	NA	Minor Data Source	No
DJG9VYX4	english	Google Scholar	2021	Abarca, Juan G; Ray, Julie M	First Record of Neuwied’s False Boa, Pseudoboa neuwiedii (Duméril, Bibron, and Duméril 1854), in Costa Rica	Reptiles & Amphibians	8–9	1	28	Costa Rica	NA	North America	Animalia	Chordata	Reptilia	Squamata	Colubridae	Pseudoboa	Pseudoboa neuwiedii	NA	NA	Species Distribution/Range	NA	Species Distribution	NA	Observation Data	NA	Minor Data Source	No
DJGIVKYP	english	Google Scholar	2019	Van Wijk, Yvette Ethne; Rust, Renee; Uithaler, Eldrid M; Wurz, Sarah	Ethnobotanical research at Klasies River linking past, present, and future.	Ethnobotany Research and Applications	1–24	NA	18	NA	NA	NA	Plantae	Tracheophyta	NA	NA	NA	NA	NA	No	No	Species Distribution/Range	NA	Species Distribution	NA	Observation Data	NA	Minor Data Source	No
DJU9EYU3	english	Google Scholar	2020	Daniels, Ryan J; Johnson, Steven D; Peter, Craig I	Flower orientation in Gloriosa superba (Colchicaceae) promotes cross-pollination via butterfly wings	Annals of Botany	1137–1149	7	125	NA	NA	Africa	Plantae, Animalia	Tracheophyta, Arthropoda	Liliopsida, Insecta	Liliales, Lepidoptera	Colchicaceae, Pieridae, Papilionidae	Gloriosa	Gloriosa superba	NA	NA	Biology/Behavior	NA	Image Analysis	NA	Imagery	NA	Minor Data Source	No
DKB4Y2NN	english	Google Scholar	2017	Anderson, Katherine L; Kaden, Ute; Druckenmiller, Patrick S; Fowell, Sarah; Spangler, Mark A; Huettmann, Falk; Ickert-Bond, Stefanie M	Arctic science education using public museum collections from the University of Alaska Museum: An evolving and expanding landscape	Arctic Science	635–653	3	3	United States of America	Alaska	North America	NA	NA	NA	NA	NA	NA	NA	No	No	Education/Community Engagement	NA	Review	NA	Observation Data	NA	Could Not Determine	Yes
DKGN9TLF	spanish	Google Scholar	2021	Carpintero, Diego L; Magistris, Alberto A De; Faúndez, Eduardo I	Primer registro para el Neotrópico de la familia Artheneidae Stål, 1872 (Heteroptera: Lygaeoidea), con la especie Holcocranum saturejae (Kolenati, 1845) introducida en Argentina	Revista chilena de entomología	311–318	2	47	Argentina	Buenos Aires	South America	Animalia	Arthropoda	Insecta	Hemiptera	Artheneidae	Holcocranum	Holcocranum saturejae	No	Yes	Species Distribution/Range	NA	Descriptive	NA	Observation Data, Identification Data	NA	Major Data Source	No
DKGXSVS4	english	Google Scholar	2021	Chowdhury, Shawan; Braby, Michael F; Fuller, Richard A; Zalucki, Myron P	Coasting along to a wider range: niche conservatism in the recent range expansion of the Tawny Coster, Acraea terpsicore (Lepidoptera: Nymphalidae)	Diversity and Distributions	402–415	3	27	Australia	NA	Oceania	Animalia	Arthropoda	Insecta	Lepidoptera	Nymphalidae	Acraea	Acraea terpiscore	No	Yes	Species Distribution/Range	NA	Species Distribution	NA	Observation Data	NA	Main Data Source	No
DKLYMJSM	english	Google Scholar	2020	Atkinson, Joe; Kirkpatrick, James B	A short distance to the last glacial coast best explains a Tasmanian centre of endemism	Frontiers of Biogeography	NA	4	12	Australia	Tasmania	Oceania	Plantae	Tracheophyta	NA	NA	NA	NA	NA	No	No	Species Distribution/Range, Biodiversity/Population Assessment	NA	Species Distribution, Population Measure	NA	Observation Data	NA	Main Data Source	No
DKULK2BS	english	Google Scholar	2022	Scheff, Jayci; Unger, Shem; Niland, Erika; Turley, Brad; Harper, David	Seeing the Pond for the Reeds: Biodiversity of Rural Ponds	Journal of Student Research	NA	2	11	United States of America	South Carolina	North America	Animalia, Plantae, Fungi	NA	NA	NA	NA	NA	NA	No	No	Data Quality/Comparison	NA	Descriptive	NA	Identification Data	NA	Major Data Source	No
DL5WM3L5	english	Scopus	2020	Kim, Byungju; Kim, Junmo	Adjusting decision boundary for class imbalanced learning	IEEE Access	81674 – 81685	NA	8	NA	NA	NA	NA	NA	NA	NA	NA	NA	NA	No	No	Other	machine learning bias	Other	compared model biases	Observation Data, Identification Data	NA	Major Data Source	No
DLBT4PKB	english	Google Scholar	2023	Gural-Sverlova, Nina; Andrik, Eva	First record of Hygromia cinctella (Draparnaud, 1801)(Gastropoda: Hygromiidae) in Ukraine outside Crimea	Folia Malacologica	119–125	2	31	Ukraine	NA	Europe	Animalia	Mollusca	Gastropoda	Stylommatophora	Hygromiidae	Hygromia	Hygromia cinctella	NA	NA	Species Distribution/Range	NA	Descriptive	NA	Observation Data	NA	Major Data Source	No
DLSJ86CP	english	Google Scholar	2021	Grobler, B Adriaan; Cowling, Richard M	The composition, geography, biology and assembly of the coastal flora of the Cape Floristic Region	PeerJ	e11916	NA	9	South Africa	NA	Africa	Plantae	Tracheophyta	NA	NA	NA	NA	NA	NA	NA	Species Distribution/Range	NA	Descriptive	NA	Observation Data	NA	Major Data Source	No
DM7NUEHI	english	Google Scholar	2020	Chordas III, Stephen W; McAllister, Chris T	First Report of the Plant Bugs Phytocoris depictus, Phytocoris fumatus and Phytocoris tricinctipes (Hemiptera: Miridae) for Oklahoma	Proceedings of the Oklahoma Academy of Science	NA	NA	100	United States of America	Oklahoma	North America	Animalia	Arthropoda	Insecta	Hemiptera	Miridae	Phytocoris	Phytocoris depictus	No	No	Species Distribution/Range	NA	Species Distribution	NA	Observation Data	NA	Minor Data Source	NA
DMCZ79K6	english	Google Scholar	2020	Girón, Jennifer C	Status of knowledge of the broad-nosed weevils of Colombia (Coleoptera, Curculionidae, Entiminae)	Neotropical Biology and Conservation	583–674	4	15	Colombia	NA	South America	Animalia	Arthropoda	Insecta	Coleoptera	Curculionidae	Cydianerus	NA	No	No	Species Distribution/Range	NA	Species Distribution	NA	Observation Data	NA	Minor Data Source	No
DN7PMI2K	english	Google Scholar	2019	Dawson, Murray I	Chilean mayten–an increasingly invasive tree in Canterbury	Canterbury Botanical Society	66-74	NA	50	New Zealand	NA	Oceania	Plantae	Tracheophyta	Magnoliopsida	Celastrales	Celastraceae	Maytenus	Maytenus boaris	No	Yes	Species Distribution/Range	NA	Species Distribution	NA	Observation Data, Imagery	NA	Main Data Source	No
DNJRHWZW	english	Google Scholar	2021	De Lutio, Riccardo; She, Yihang; D’Aronco, Stefano; Russo, Stefania; Brun, Philipp; Wegner, Jan D; Schindler, Konrad	Digital taxonomist: Identifying plant species in community scientists’ photographs	ISPRS journal of photogrammetry and remote sensing	112–121	NA	182	NA	NA	Global	Plantae	NA	NA	NA	NA	NA	NA	No	No	Data Quality/Comparison, Other	Method testing	Image Analysis	NA	Imagery	NA	Major Data Source	No
DNK8YAIF	english	Google Scholar	2020	Happel, Austin; Murchie, Karen J; Willink, Phil W; Knapp, Charles R	Great Lakes Fish Finder App; a tool for biologists, managers and education practitioners	Journal of Great Lakes Research	230–236	1	46	United States of America	NA	North America	Animalia	Chordata	Actinopterygii	NA	NA	NA	NA	NA	NA	Education/Community Engagement	NA	Review	NA	None or Could Not Determine	NA	NA	NA
DNQLHM59	english	Google Scholar	2019	Cianferoni, Fabio; Graziani, Francesca; Ceccolini, Filippo	The unstoppable march of Halyomorpha halys: new first country records	Spixiana	60	1	42	Greece, United Kingdom, Turkey	NA	NA	Animalia	Arthropoda	Insecta	Hemiptera	Pentatomidae	Halyomorpha	Halyomorpha halys	No	Yes	Species Distribution/Range	NA	Descriptive, Species Distribution	NA	Observation Data	NA	Main Data Source	No
DNWP3HI6	english	Google Scholar	2022	Keet, Jan-Hendrik; Richardson, David M	A rapid survey of naturalized and invasive eucalypt species in southwestern Limpopo, South Africa	South African Journal of Botany	339–346	NA	144	South Africa	NA	Africa	Plantae	Tracheophyta	Magnoliopsida	Myrtales	Myrtaceae	Eucalyptus	NA	No	Yes	Data Quality/Comparison, Species Distribution/Range	NA	Species Distribution	NA	Observation Data	NA	Major Data Source	No
DP9X43QZ	english	Google Scholar	2023	Mathilde, Godefroid; Tom, Zeimes; Lorenzo, Bramanti; Pascal, Romans; Marzia, Bo; Margherita, Toma; Bruno, Danis; Philippe, Dubois; Charlène, Guillaumot	Low vulnerability of the Mediterranean antipatharian Antipathella subpinnata (Ellis & Solander, 1786) to ocean warming	Ecological Modelling	110209	NA	475	NA	NA	Europe	Animalia	Cnidaria	Anthozoa	Antipatharia	Myriopathidae	Antipathella	Antipathella subpinnata	Yes	NA	Species Distribution/Range, Climate Change/Environmental Impact	NA	Species Distribution	NA	Observation Data	NA	Minor Data Source	No
DPEKFYUT	english	Google Scholar	2022	Yiu, Sam King Fung; Chow, Cher FY; Tsang, Steven Hong Tai; Zhang, Xiong; Chung, Jeffery Tzu Hao; Sin, Shadow Ying Tung; Chow, Wing Kuen; Chan, Leo Lai	New record of the Japanese Seahorse Hippocampus mohnikei Bleeker, 1853 (Syngnathiformes: Syngnathidae) in Hong Kong waters	Check List	NA	NA	NA	People's Republic of China	Hong Kong	Asia	Animalia	Chordata	Actinopterygii	Syngnathiformes	Syngnathidae	Hippocampus	Hippocampus mohnikei	No	No	Species Distribution/Range	NA	Descriptive	NA	Observation Data	NA	Minor Data Source	No
DPGHQK4V	english	Google Scholar	2022	Perissinotto, Renzo; Beinhundner, Gerhard	Review of Mausoleopsis amabilis (Schaum, 1844)(Scarabaeidae, Cetoniinae), with Description of a New Species and a New Subspecies	Diversity	248	4	14	NA	NA	Africa	Animalia	Arthropoda	Insecta	Coleoptera	Scarabaeidae	Mausoleopsis	Mausoleopsis amabilis	No	No	Species Distribution/Range	NA	Descriptive	NA	Observation Data	NA	Minor Data Source	No
DPIXRSXH	english	Google Scholar	2021	Seregin, Alexey P	Flora of Vladimir Oblast, Russia: an updated grid dataset (1867–2020)	Biodiversity Data Journal	NA	NA	9	Russia	Oblast	Europe	Plantae	NA	NA	NA	NA	NA	NA	No	No	Species Distribution/Range, Biodiversity/Population Assessment	NA	Species Distribution, Descriptive	NA	Observation Data	NA	Major Data Source	Yes
[truncated: 1,522 more rows]
